# Supplementary material for: Transcriptional profiling provides insights into metronomic cyclophosphamide-activated, innate immune-dependent regression of brain tumor xenografts
Source: BMC Cancer. 2015 May 8;15:375. doi: 10.1186/s12885-015-1358-y (PMC4523019; doi:10.1186/s12885-015-1358-y)
Supplement: Additional file 1: — Comprised of one Excel workbook containing 8 Excel sheets, named Table S1 to Table S8, and provided in .xlsx format: Table S1. Detailed presentation of human microarray data for U251 tumors on metronomic CPA treatment days 12 and 18. Table S2. Annotation clusters for human U251 tumor genes up-regulated (Table S2A) or down-regulated (Table S2B) on CPA treatment days 12 and 18; relates to Table 2. Table S3. Upstream regulators of human U251 genes; relates to Table 3. Table S4. Detailed presentation of mouse microarray data for metronomic CPA-treated U251 and 9L tumors. Table S5. Annotation clusters of mouse genes up-regulated (Table S5A) or down-regulated (Table S5B) in U251 and 9L tumors; relates to Table 4. Table S6. Upstream regulators of differentially expressed mouse genes in metronomic CPA-treated U251 tumors that respond to metronomic CPA early. Table S7. Upstream regulators of differentially expressed mouse genes in metronomic CPA-treated U251 and 9L tumors at late time points; relates to Table 5. [file 12885_2015_1358_MOESM1_ESM.xlsx]

## Sheet: Table S1-Human array
Table S1_Human array - Human microarray data for U251 tumors in metronomic CPA treatment on day 12 (6 days after second CPA treatment) and on day 18 (6 days after third CPA treatment). Shown are differentially expressed genes, represented by microarray probes that exhibit significant differences in expression between CPA-treated and control (drug-free) tumors at |fold change| > 1.5 and p-value <E…
								U251-Metro CPA, 6 days after 2nd CPA (day 12)					U251-Metro CPA, 6 days after 3rd CPA (day 18)
Probe ID	Microarray Probe Sequence	Probe Mapping Location(s)	Accession No.	Gene Symbol	Gene Name/Desc.	GO terms	TFS group	Ratio	Fold-change	Intensity (untreated)	Intensity (CPA)	P-value	Ratio	Fold-change	Intensity (untreated)	Intensity (CPA)	P-value
A_24_P918907	TGTGCTAGGCATGGAAACTTATGAAATTTTAGCACTCCAAAGTCATTTGGACTTCAAGGC	chr7:143,419,561-143,419,620	NR_015421	154761	hypothetical LOC154761		3.22	0.394	-2.539	561.1	222.6	9.02e-29	0.437	-2.2882	438.158	191.407	6.18e-24
A_33_P3247027	CTAAAGAGCAGACATATATCCTGCCTTTAAGACAAGACTACAATTGCAAATCTGAGAATA	chr1:63,466,188-63,466,247	XM_001718592	199897	hypothetical LOC199897		3.22	0.571	-1.75	54	31.1	2.49e-10	0.4963	-2.0149	48.3733	24.044	1.17e-08
A_33_P3407289	ATGTAAAAAACAAACCTGCCTCTTTTGACCCTGTGCTGTACAGCATCAGGGCAGTGATTG	chrUn_gl000219:57,982-58,041	NR_027436	283788	FSHD region gene 1 pseudogene		3.22	0.649	-1.541	155.3	100.5	3.06e-06	0.5215	-1.9176	128.755	67.4795	6.81e-08
A_33_P3649472	GTCTTCAAGTTCACTGATCTTTTCTTCTGCACTATCTAATCTGATCTTAGTCCTATCCAG	chr16:56,126,981-56,127,040	NR_027078	283856	hypothetical protein LOC283856		3.22	0.618	-1.619	66.6	40.9	7.93e-08	0.2654	-3.7673	47.2036	12.2226	1.24e-14
A_33_P3387766	CTGAATGCAAATGAAAGTGGGTCAAGGAGATATTCAGAATAAAATGAGCAACTTTTCCTC	chr18:74,271,724-74,271,783	NR_015417	284276	hypothetical LOC284276		3.22	0.37	-2.705	208	77.7	1.87e-25	0.5325	-1.8781	192.339	102.636	5.86e-15
A_33_P3436935	GGACCCAGAAAATGCTTGGCGTGTGGTAGAACTTAGATATATTTGTGTTGAATAAATTAA	chr22:48,251,282-48,251,341		284930	hypothetical protein LOC284930		3.22	0.502	-1.991	659.7	325.8	7.46e-11	0.3982	-2.5113	381.51	150.798	6.13e-21
A_33_P3432135	CCATGTAAAATAATTTTACGGGTAGATTTTACCAACGTTTCAAGAGAGACATGATTCCCA	chr7:143,220,457-143,220,516		285965	hypothetical protein LOC285965		3.22	0.355	-2.816	58.2	19.4	1.46e-06	0.2103	-4.7547	27.0513	5.6508	1.35e-31
A_33_P3887081	ATGGTATGTTTTGCTGGTTCTCGTAGCCAAATACAGTTTTGACTGCTATACCCATTTTTT	chr12:11,717,017-11,717,076		338817	hypothetical protein LOC338817		3.22	0.468	-2.137	91.2	41.8	2.22e-13	0.5268	-1.8983	70.6929	36.4547	2.93e-05
A_32_P112592	TACTACAGTAACACGACTCAAAGAAAATGTGAATAAAAGGCATCTTTGTTTCCCAGTCAA	chr1:87,634,786-87,634,845	NR_026989	339524	hypothetical LOC339524	membrane (GO:0016020); integral to membrane (GO:0016021)	3.22	0.627	-1.596	717.8	450.8	2.45e-15	0.5868	-1.7043	520.055	305.051	9.57e-16
A_33_P3429242	TTAGAGGTGTAAGCCCTTAAAAGGGCCAAGAATTTCTTTTTCCGGGAGCTCGGCTCTTAA	chr4:6,689,225-6,689,284		339988	hypothetical protein LOC339988		3.22	0.603	-1.658	174.7	106.9	1.61e-06	0.4983	-2.007	128.44	64.0024	6.5e-29
A_32_P135336	CGGGCATTCACTCTTTCAGCTCAGAGTTTCTCTTCCTTTCCAATACAGGCTCTACATGAA	chr16:29,476,294-29,476,353	NR_002556	388242	coiled-coil domain containing 101 pseudogene		3.22	0.539	-1.855	739.7	400.7	8.36e-19	0.5457	-1.8324	707.223	386.108	1.56e-19
A_33_P3337182	AACTATTTTGTGTGAGGCACTGTACTGGATGCTTTGGCAACAGAGATAAGCAAGGCAACC	chr2:118,595,714-118,595,773	XM_001716715	389024	hypothetical LOC389024		3.22	0.605	-1.653	233.9	141.1	4.85e-15	0.4936	-2.0259	166.724	82.3528	1.25e-15
A_33_P3291619	CTTAGGGGATTTCTGCAGATCTTGCTCATATTGTGCATAATAGGGTATAAAATATGGAAA	chr10:6,377,847-6,377,906		399715	FLJ46311 protein		3.22	0.482	-2.077	202	95.4	1.22e-14	0.6661	-1.5012	144.02	96.0124	2.36e-05
A_33_P3275500	CGAAATCTACCAACCAAAGAGGATGTCCATACCTGTCTTTTTCTTTCTTCCTTCATTTTT	chr1:17,524,033-17,524,092		400743	FLJ45933 protein		3.22	0.541	-1.848	3321.5	1807.9	5.03e-16	0.6009	-1.6642	2621.41	1574.69	6.81e-12
A_33_P3335022	GCAGGTGTTTGAGAGCTAGATGAAGGTATGTTGCCAAAATTTATGAATTAAATTCCAATC	chr2:96,516,879-96,516,938	XM_002348274	400986	Protein immuno-reactive with anti-PTH polyclonal antibodies	ion channel inhibitor activity (GO:0008200); cellular di-, tri-valent inorganic anion homeostasis (GO:0030319)	3.22	0.379	-2.642	702.7	248.7	3.13e-07	0.5072	-1.9717	519.893	261.601	1.45e-10
A_33_P3212665	AAATGCTGGGATTCCAGGTGAGAGCCATCACGCCTGGCTATTTTTAAAAAGAGTCTTGCT	chr6:3,022,640-3,022,699	XR_040704	401233	Similar to HIV TAT specific factor 1; cofactor required for Tat activation of HIV-1 transcription		3.22	0.578	-1.731	76.8	43.8	4.69e-09	0.5777	-1.731	85.2184	49.2346	6.55e-22
A_33_P3245517	GTGTTCACAGGTGAGAGGAATAAATCAGTCAGAATTTCTTGTCTTTGTAAAACCAAACTT	chr14:19,167,841-19,167,900	NR_024380	441666	zinc finger protein 91 pseudogene		3.22	0.557	-1.797	167.9	92.6	7.71e-14	0.2513	-3.9785	82.4498	19.6137	1.36e-10
A_33_P3247057	CATGTCAGTATTCTAGTCCAGTATTTGCCAGTTTCCAAGTAAAAGCTTTTGTGTTACGTG	chr17:73,637,425-73,637,484	NM_001162995	643008	hypothetical protein LOC643008		3.22	0.664	-1.506	749.8	493.4	3.04e-08	0.4711	-2.1226	587.458	275.426	5.91e-12
A_33_P3360007	TTAAAATCCATTCTGACTGTTCATAGATTGCCCAAGAAGGCTTTCCCTTACAAGAAAAAA	chr9:109,460,723-109,460,782	XM_001716736	644620	hypothetical LOC644620		3.22	0.425	-2.353	136.6	56.7	1.48e-10	0.4557	-2.1943	111.939	50.1977	8.64e-07
A_33_P3345031	CAGAATCCTGTTTGTAGTAAGAAATCTTTGTGGAACCCCAGTGTGTGAAATAAATTGTAT	chr2:207,272,975-207,273,034	XR_017572	645978	similar to alkaline ceramidase 2		3.22	0.602	-1.662	101.7	61.6	2.59e-12	0.6345	-1.5761	91.9661	58.3392	2.35e-13
A_33_P3560679	TAATATCCTGATTTCAGTGGACTTGCATGGAAGGAAACGCAAGTTCATTTGCCAGTGGGG	chr16:88,211,010-88,211,069		651721	Hypothetical protein LOC651721		3.22	0.561	-1.784	2946.3	1668.7	1.9e-11	0.554	-1.805	2626.05	1445.16	6.18e-08
A_33_P3414107	GGGCAGTGAGGGACTTACTGTAAAAACTGGGGCCTTCATAAAGGCGTTCTTATTTGCAAT	chr5:90,575,914-90,575,973	XR_078317	729040	hypothetical LOC729040		3.22	0.538	-1.859	87.1	47.2	2.16e-12	0.496	-2.0163	59.3678	29.4065	2.05e-18
A_33_P3214404	TCTAGGAGTTTCTGGATATTGCAACACAGGCAGAATGTTTTCCTACAAAAAACGATTGCA	chr20:25,650,729-25,650,788	XR_015508	729327	similar to endothelial-derived gene 1		3.22	0.293	-3.417	39.8	11.7	1.41e-33	0.3499	-2.8583	29.161	10.1177	3.65e-15
A_33_P3217490	GTGGTTTCATTTTCCCTGATTTTGATTTTTCTTATGGGGAACCTGTGTTGCTGCATTCAA	chrUn_gl000212:40,754-40,813	XM_001130329	729461	hypothetical LOC729461		3.22	0.614	-1.63	256.7	157.5	1.22e-18	0.3663	-2.7298	132.8	48.8409	3.82e-33
A_33_P3267607	CCTGAAGCTTGTATAACTCCTGGGGGAACTTCTTAAAGGAAAGCAATAAAAACTTACAAA	chr4:153,855,673-153,855,732	XM_001721662	729870	hypothetical LOC729870		3.22	0.621	-1.611	192.4	120.2	2.87e-11	0.5819	-1.7184	166.29	96.8439	4.14e-19
A_33_P3324298	GGGCCTGAGGGAGCCTCACTGTTTCACTGAATTTATGTTCATATATTTATGATAATAAAT	chr6:167,871,499-167,871,558	XR_041230	729995	hCG1817208; hCG_1817208		3.22	0.577	-1.734	79	46.1	2.77e-08	0.4749	-2.1059	134.485	64.0749	1.19e-14
A_33_P3381235	ATGGGTTCTTTCTGTCCCCTTCCCTGATTAAAATGGGAGAGCCCAGTTCTTTCAAAATTT	chr20:61,294,380-61,294,439	NR_024470	100127888	hypothetical protein LOC100127888; hCG_2018279		3.22	0.483	-2.07	7367.3	3659.4	4.06e-07	0.3667	-2.7269	6782.93	2489.36	1.67e-38
A_33_P3369920	ATCATCAACACAAATATTCCTCTTCACAAAGGGACCTCAAGTAACCTTAGGCTGGAGGGC	chr12:8,490,227-8,490,286		100128402	hypothetical protein LOC100128402		3.22	0.57	-1.753	56.1	31.7	4.09e-10	0.4472	-2.2359	31.2454	13.6988	2.04e-07
A_32_P103614	CTGGTCATTTTAGGCCCGAGTCGAGCCTCTCTTGATTAATAAATGAATATGGCTCGTTTT	chr10:21,463,786-21,463,845	XM_001716027	100128511	hypothetical LOC100128511		3.22	0.606	-1.651	53.9	32.9	3.63e-08	0.6256	-1.5984	66.2123	41.4344	7.51e-15
A_32_P202125	ATACTTTGGAGACAGACCTACACTACCAGTTTTCACCTGCTAGTTATTTTTATAAGGGTT	chr20:39,653,731-39,653,790		100128988	Similar to hCG2018847		3.22	0.395	-2.534	100.2	40.6	5.47e-13	0.5517	-1.8124	79.3675	43.7558	5.52e-10
A_33_P3299958	GTGTGTGAAGACTACTATGATGAGCTGTCACAGCTCAATAAAATCTCAGTCAATTAATTT	chr7:26,411,778-26,411,837	XM_001716085	100129036	hypothetical LOC100129036		3.22	0.609	-1.643	309.8	185.3	3.37e-07	0.6643	-1.5053	214.424	142.248	1.22e-08
A_33_P3288594	CCTGAAAAAGTATCACTTATGGAATGCAGAGCTTAGAGATTGAAGTATTGATTGCAGTTT	chr10:38,503,136-38,503,195	NR_024524	100129055	cyclin Y-like pseudogene		3.22	0.5	-2.002	496.1	241.6	4.36e-08	0.6665	-1.5004	376.965	251.281	1.54e-11
A_33_P3234764	AAAGTGAACCAGATGGTGCCCAATCTCCCATCCTGGAGAACTCTGGATTTCATTTCATAA	chr1:210,799,982-210,800,041		100129235	hypothetical protein LOC100129235		3.22	0.632	-1.582	151.3	96	3.72e-07	0.4054	-2.467	83.8916	33.4408	6.59e-15
A_33_P3423590	CTAAAATCAAACCAGCTTAGTCATTATTCTCACCAGAGCAGTCCTAGACATCACTTCTAG	chr3:119,553,723-119,553,782		100129275	hypothetical protein LOC100129275		3.22	0.649	-1.54	114.9	74.1	7.86e-08	0.5806	-1.7225	84.9652	49.901	7.97e-06
A_33_P3267150	TGAAGAGTGTTCATTGAGCCAGCATAACTCCAGATTCTCTCCTCTCTCAGACTCACCTTT	chr10:3,869,798-3,869,857	XM_001719052	100130652	hypothetical LOC100130652		3.22	0.603	-1.659	83	50.7	6.49e-08	0.6361	-1.5722	63.1147	39.9369	2.13e-05
A_33_P3240747	CCCACAACCTTTCTGGATTGATAGTTTGTGGTGAAATAAACAATTTTAGTTTGTTTGGAG	chr22:40,432,474-40,432,533		100130899	hypothetical protein LOC100130899		3.22	0.353	-2.834	37.4	13.6	3.77e-11	0.3317	-3.015	31.546	10.4721	2.18e-24
A_33_P3405474	GGGAGGTGGCTTTTTTCATTCTCAACAGAAAACAAAGAAATAAATTAAGTCTTCCCCTGA	chr9:16,727,463-16,727,522	XM_001722618	100130943	hypothetical LOC100130943		3.22	0.625	-1.601	1457.3	889.9	1.13e-05	0.5714	-1.7501	1265.85	722.119	6.51e-13
A_33_P3243600	TCTTATAACAAAAACATGGAATAAAATAAAGTCCTGTACCGCCAAAGTAACAATAACAAT	chr7:131,812,594-131,812,653	XM_001715956	100130951	hypothetical protein LOC100130951		3.22	0.492	-2.034	6992.2	3468	1.06e-18	0.3607	-2.772	5966.47	2151.8	1.88e-30
A_33_P3303302	TACTGGGAGCATTCCCAAATACCAGTTTTCTCACTTCCTGGAAGAAGATGAGCTTGTGGT	chr16:20,169,797-20,169,856	XR_037614	100131046	similar to sal-like 4		3.22	0.647	-1.545	218.4	139.6	5.54e-06	0.4049	-2.4698	105.251	42.3846	1.8e-21
A_33_P3330179	TGTCTACAACTTCCTGTGAAATGCATCCAATAAAATAAGATGGGTTGACGGAGGGGTGGG	chr7:467,143-467,202	XR_078703	100131372	hypothetical LOC100131372		3.22	0.616	-1.624	387.1	242.6	4.04e-07	0.4705	-2.1254	266.099	125.202	7.16e-41
A_32_P84728	CCAATATTGTGAAAGGACTTTTGTTTGCTGCAATGAAAAGAAGACTCCTATTTTTCAATA	chr4:186,393,318-186,393,377	XM_001723766	100131727	hypothetical LOC100131727		3.22	0.476	-2.1	291.4	139.5	9.98e-26	0.4671	-2.1406	248.616	115.868	7.75e-16
A_23_P131036	CAGAAGATGGCAATCCAGGCACCAGCGAAGACGTCATCCTTGCCTGAGACTCCCATCAGT	chr19:36,159,421-36,159,480	XM_001719701	100132622	hypothetical LOC100132622		3.22	0.235	-4.257	22.4	4.7	6.84e-06	0.3764	-2.657	28.5776	10.4415	3.2e-07
A_33_P3265429	ACCCGGGATGAGGCACTGCCGGACTCTCATTCCGCACAGGACTTCCATGACAATTATTAG	chr7:56,943,282-56,943,341	XM_001715253	100132653	similar to phosphorylase kinase gamma subunit 1		3.22	0.539	-1.854	68	38	8.06e-05	0.3609	-2.7707	50.8756	18.4391	5.16e-06
A_33_P3294072	CTGGCCTACCATCTGTACTTAATTGGAAACCTATTGGTCTTTATATTTTTTAGATAGCTC	chr19:53,098,817-53,098,876	XR_039398	100132878	similar to Zinc finger protein 816A		3.22	0.591	-1.692	37.2	21.4	7.27e-05	0.4495	-2.2248	27.5567	12.4443	1.46e-05
A_33_P3239184	ATGACCACAGCCCCTCTGGGAAACTGGCGTGACAAACATCATCCCTGCATCTACTGGCAC	chr19:11,697,228-11,697,287	XM_001719493	100134235	similar to hCG1642820		3.22	0.598	-1.673	5692.7	3464.3	1.93e-06	0.5006	-1.9974	5536.92	2774.59	6.23e-17
A_33_P3229527	GTAGTTCTGACCTTAAAGTGCCTTGCCATACACGATGTCATAAGGTATGTAGACAACTAG	chr17:58,072,977-58,073,036	XM_001717070	100134387	similar to DEAH (Asp-Glu-Ala-His) box polypeptide 40		3.22	0.626	-1.598	4881.2	3036.7	1.68e-11	0.5856	-1.7076	3453.18	2038.71	9.72e-08
A_32_P114003	CTTCCCAGATTCATAATGTTACACTCTGTTTCAAATCCTTTTGGAGACAAATTGGGGAAT	chr8:77,523,389-77,523,448	NR_024360	100192378	hypothetical LOC100192378		3.22	0.53	-1.889	1019.1	523.4	2.42e-07	0.5095	-1.9627	596.112	304.096	2.07e-23
A_33_P3290368	TAATTGCTCTTGGTCTCTCATTAATCCCCTGTGGGTCATCCAGGAAACATACTCACCACT	chrX:148,615,277-148,615,336	NR_027456	100272228	Hypothetical LOC100272228		3.22	0.61	-1.641	204.8	122.6	1.79e-06	0.5747	-1.7401	164.798	95.0055	3.09e-15
A_24_P778906	TCAAGCCTCAGACTTCAAATAATTGCCAGAACTACTTGACTGAGGTTAGTTATATGACCG	chrUn_gl000214:51,156-51,215	XR_078607	100289026	similar to hCG1744891		3.22	0.503	-1.987	456.4	216.2	4.64e-05	0.5493	-1.8205	390.883	212.475	8.99e-07
A_33_P3272568	CTATAGCGAAAACCACTGAATTATATGCTTATGATAAATTGGGTTACCATAATCTGGAGG	chrX:23,693,494-23,693,553		100292021	similar to thioredoxin peroxidase		3.22	0.548	-1.826	556.9	293	6.57e-05	0.5622	-1.7786	317.92	179.546	4.2e-11
A_23_P8754	AGCCAAAATGTTGCTTGATGGTGAAATTGGAGCCAAAGGCCTAATGGGGCCCTTTTCAAA		NM_005763	AASS	Aminoadipate-semialdehyde synthase	binding (GO:0005488); mitochondrion (GO:0005739); lysine catabolic process (GO:0006554); oxidoreductase activity (GO:0016491); L-lysine catabolic process (GO:0019477); saccharopine dehydrogenase (NADP+, L-lysine-forming) activity (GO:0047130); saccharopine dehydrogenase (NAD+, L-glutamate-forming) activity (GO:0047131); protein tetramerization (GO:0051262); oxidation-reduction process (GO:0055114)	3.22	0.526	-1.902	2093.4	1092.2	2.72e-17	0.4916	-2.034	1557.15	765.439	9.98e-26
A_23_P39703	AATTTGTCTTTCAAGTGAAACCAGCTTCCTTCATCTCTAAGGCTAAGGATAGGGAAAGGG	chr2:169,779,561-169,779,620	NM_003742	ABCB11	ATP-binding cassette, sub-family B (MDR/TAP), member 11	nucleotide binding (GO:0000166); transporter activity (GO:0005215); ATP binding (GO:0005524); membrane fraction (GO:0005624); integral to plasma membrane (GO:0005887); transport (GO:0006810); sodium-exporting ATPase activity, phosphorylative mechanism (GO:0008554); bile acid-exporting ATPase activity (GO:0015432); membrane (GO:0016020); ATPase activity (GO:0016887); apical part of cell (GO:004517…	3.22	0.621	-1.61	209.8	129.2	1.49e-07	0.5471	-1.8279	152.018	83.5239	1.06e-07
A_33_P3336760	CAGTGTCCAGGCTGGGACACAGAACTTATGAACTTTTGCTACAGTATATTTTAAAAATAA	chr7:87,031,383-87,031,442	NM_018849	ABCB4	ATP-binding cassette, sub-family B (MDR/TAP), member 4	Golgi membrane (GO:0000139); nucleotide binding (GO:0000166); protein binding (GO:0005515); ATP binding (GO:0005524); membrane fraction (GO:0005624); plasma membrane (GO:0005886); integral to plasma membrane (GO:0005887); lipid metabolic process (GO:0006629); transport (GO:0006810); xenobiotic-transporting ATPase activity (GO:0008559); apical plasma membrane (GO:0016324); hydrolase activity (GO:0…	3.22	0.626	-1.598	733	467.6	2.85e-05	0.5943	-1.6827	465.911	276.594	2.15e-09
A_33_P3297444	TCCCATGCACAGGGCCATTCAGGAAGGGCTGGGGGAGTGTGTGTGGCAATAAAGCTTGAA	chr3:127,399,692-127,399,751	NM_172027	ABTB1	ankyrin repeat and BTB (POZ) domain containing 1	translation elongation factor activity (GO:0003746); protein binding (GO:0005515); cytoplasm (GO:0005737); translation (GO:0006412)	3.22	0.595	-1.68	595.2	357.9	3.27e-08	0.6289	-1.5901	528.662	331.744	2.95e-10
A_23_P212497	GAGCACAGGGTTAATTATTCATTTGTGGTAAAGATTATAGCATCTATTTTGATCAGTGGG	chr3:132,277,660-132,277,719	NM_032169	ACAD11	Acyl-Coenzyme A dehydrogenase family, member 11	acyl-CoA dehydrogenase activity (GO:0003995); peroxisome (GO:0005777); flavin adenine dinucleotide binding (GO:0050660); oxidation-reduction process (GO:0055114)	3.22	0.637	-1.57	3672.7	2302.9	2.78e-06	0.5187	-1.9278	2386.6	1234.11	3.97e-17
A_23_P158570	CAACATCCAGTTGAACACCATTGCAAAGCATATCGATGCAGAATACTGACGTCTATAGGA	chr10:124,813,233-124,813,292	NM_001609	ACADSB	Acyl-Coenzyme A dehydrogenase, short/branched chain	acyl-CoA dehydrogenase activity (GO:0003995); mitochondrion (GO:0005739); mitochondrial matrix (GO:0005759); lipid metabolic process (GO:0006629); fatty acid metabolic process (GO:0006631); short-branched-chain-acyl-CoA dehydrogenase activity (GO:0016937); flavin adenine dinucleotide binding (GO:0050660); oxidation-reduction process (GO:0055114)	3.22	0.506	-1.977	1247.6	625.5	1.01e-18	0.5274	-1.8961	885.777	466.995	3.03e-25
A_24_P922919	GCGAAAGGATTAACCAGACTTGTATATTAATGAATGTGTTTATTTAGGGTGAGCTTAACC	chr2:272,361-272,420	NM_001040649	ACP1	Acid phosphatase 1, soluble	acid phosphatase activity (GO:0003993); non-membrane spanning protein tyrosine phosphatase activity (GO:0004726); soluble fraction (GO:0005625); cytoplasm (GO:0005737); protein dephosphorylation (GO:0006470); hydrolase activity (GO:0016787); identical protein binding (GO:0042802)	3.22	0.576	-1.737	47.8	26.9	2.46e-06	0.2609	-3.8335	17.3194	4.44	5.06e-05
A_33_P3310929	TTTTGTGGTTGGGGGAGGCACGGGGTGGAGTATTCTTTTTTATATCCTCAAAACAAAAAA	chr10:127,703,443-127,703,502	NM_003474	ADAM12	ADAM metallopeptidase domain 12	metalloendopeptidase activity (GO:0004222); protein binding (GO:0005515); extracellular region (GO:0005576); plasma membrane (GO:0005886); proteolysis (GO:0006508); cell adhesion (GO:0007155); myoblast fusion (GO:0007520); peptidase activity (GO:0008233); metallopeptidase activity (GO:0008237); zinc ion binding (GO:0008270); integral to membrane (GO:0016021); SH3 domain binding (GO:0017124); meta…	3.22	0.628	-1.593	17820	11083.3	2.08e-09	0.3921	-2.5501	10098.6	3992.48	1.18e-06
A_33_P3380652	ATCTGGTAATTGTCCTGATGATAGATTCCAAGTCAATGGCTTCCCTTGCCATCACGGGAA	chr8:24,193,030-24,193,089	NM_021777	ADAM28	ADAM metallopeptidase domain 28	metalloendopeptidase activity (GO:0004222); extracellular region (GO:0005576); plasma membrane (GO:0005886); proteolysis (GO:0006508); spermatogenesis (GO:0007283); peptidase activity (GO:0008233); metallopeptidase activity (GO:0008237); zinc ion binding (GO:0008270); integral to membrane (GO:0016021); metal ion binding (GO:0046872)	3.22	0.546	-1.83	148.1	78.5	5.55e-05	0.6252	-1.5994	94.637	59.5829	2.33e-08
A_33_P3223056	CACACACTCCTGCCAGGAAGCCCTACATCAATAAAGTTCTGTCTTGTGTAGATTTCTACG	chr19:8,645,126-8,645,185	NM_030957	ADAMTS10	ADAM metallopeptidase with thrombospondin type 1 motif, 10	molecular_function (GO:0003674); metalloendopeptidase activity (GO:0004222); cellular_component (GO:0005575); extracellular region (GO:0005576); proteinaceous extracellular matrix (GO:0005578); proteolysis (GO:0006508); biological_process (GO:0008150); peptidase activity (GO:0008233); zinc ion binding (GO:0008270); metal ion binding (GO:0046872)	3.22	0.554	-1.806	1423	789.1	1.47e-23	0.5844	-1.7112	1405.17	821.934	6.38e-10
A_23_P41629	GAAATGGGAAAAATGAAATTCCTGCTAAGGTGCTTCTATCTCTTTCAGATTCATGCATTG	chr5:5,319,897-5,319,956	NM_139056	ADAMTS16	ADAM metallopeptidase with thrombospondin type 1 motif, 16	metalloendopeptidase activity (GO:0004222); extracellular region (GO:0005576); proteinaceous extracellular matrix (GO:0005578); proteolysis (GO:0006508); peptidase activity (GO:0008233); zinc ion binding (GO:0008270); metal ion binding (GO:0046872)	3.22	0.621	-1.612	12946.5	7979.4	8.2e-12	0.4978	-2.0089	11771.3	5845.58	8.64e-14
A_23_P211207	GGAACCGATGGGCCATTAAACATGAACTGAACGGTTAAAAGCACAGTCTATGGAACGCTA	chr21:46,646,134-46,646,193	NM_001112	ADARB1	Adenosine deaminase, RNA-specific, B1 (RED1 homolog rat)	double-stranded RNA binding (GO:0003725); mRNA binding (GO:0003729); adenosine deaminase activity (GO:0004000); intracellular (GO:0005622); nucleoplasm (GO:0005654); nucleolus (GO:0005730); mRNA processing (GO:0006397); zinc ion binding (GO:0008270); hydrolase activity (GO:0016787); metal ion binding (GO:0046872)	3.22	0.624	-1.602	11876.6	7341.7	4.45e-09	0.5659	-1.767	9394.79	5316.72	1.83e-14
A_23_P157569	GGCTTTGTCTTTTCATCTTTGTGCATAACTTACCTGTTACCAGTATAGGTGGGATATACA	chr8:67,380,656-67,380,715	NM_144650	ADHFE1	Alcohol dehydrogenase, iron containing, 1	mitochondrion (GO:0005739); molecular hydrogen transport (GO:0015993); oxidoreductase activity (GO:0016491); metal ion binding (GO:0046872); hydroxyacid-oxoacid transhydrogenase activity (GO:0047988); oxidation-reduction process (GO:0055114)	3.22	0.588	-1.701	737.1	424.2	1.89e-06	0.6078	-1.6451	560.024	339.666	1.56e-07
A_23_P127948	GTGTAAAGTTGTTCGCCGCGTGGAATGTGAGTGTGTTTGTGTGCATGAAAGAGAAAGACT	chr11:10,328,780-10,328,839	NM_001124	ADM	Adrenomedullin	response to hypoxia (GO:0001666); receptor binding (GO:0005102); hormone activity (GO:0005179); extracellular region (GO:0005576); extracellular space (GO:0005615); soluble fraction (GO:0005625); cytoplasm (GO:0005737); cAMP biosynthetic process (GO:0006171); progesterone biosynthetic process (GO:0006701); signal transduction (GO:0007165); G-protein coupled receptor signaling pathway (GO:0007186)…	3.22	0.367	-2.725	76672.9	28293.2	0	0.5365	-1.864	56565.8	30370	3.38e-15
A_32_P167239	AGAGCTCTAATGTCCACAGGATGTTGTAGGGTAGGGTCTCTCAGTAAATCAAGTCCCTTA	chr5:148,720,325-148,720,384	NM_152406	AFAP1L1	Actin filament associated protein 1-like 1	protein binding (GO:0005515)	3.22	0.371	-2.698	1074.7	406.8	1.95e-12	0.3757	-2.6619	870.829	327.265	8.98e-41
A_23_P373464	AGGCCCCATGGAATCCAAATCTCCTTATTACCTGATGTATTCAGAAACAGTAGAGCTCAT		NM_002285	AFF3	AF4/FMR2 family, member 3	DNA binding (GO:0003677); nucleus (GO:0005634); multicellular organismal development (GO:0007275)	3.22	0.628	-1.592	194	120.2	7.17e-06	0.4312	-2.3193	96.9171	41.8978	6.07e-27
A_32_P108655	TGAAGAGGATCTTATTAAACTGCTGGTCTGACTTTATGGATTGACACTGTTCATTTCTTT	chr1:65,692,632-65,692,691	NM_001005353	AK3L1	Adenylate kinase 3-like 1	nucleotide binding (GO:0000166); adenylate kinase activity (GO:0004017); ATP binding (GO:0005524); GTP binding (GO:0005525); mitochondrion (GO:0005739); mitochondrial matrix (GO:0005759); nucleobase-containing compound metabolic process (GO:0006139); response to organic nitrogen (GO:0010243); response to organic cyclic compound (GO:0014070); transferase activity (GO:0016740)	3.22	0.426	-2.349	15836.6	6744.8	0	0.3671	-2.7242	10784.1	3958.58	0
A_23_P111311	CACAGGAGGAGTTACAGAAACAAGAGAGAGAATCTGCAAAGTCAGAACTTACAGAATCTT	chr6:151,674,814-151,674,873	NM_144497	AKAP12	A kinase (PRKA) anchor protein 12	nucleus (GO:0005634); cytoplasm (GO:0005737); cytoskeleton (GO:0005856); plasma membrane (GO:0005886); cell cortex (GO:0005938); protein targeting (GO:0006605); signal transduction (GO:0007165); G-protein coupled receptor signaling pathway (GO:0007186); adenylate cyclase binding (GO:0008179); positive regulation of protein kinase A signaling cascade (GO:0010739); positive regulation of cAMP biosy…	3.22	0.417	-2.4	7709	3192.6	0	0.5074	-1.9707	6840.17	3471.15	0
A_33_P3395369	TGTCATTGATGCCACAATGTTCAATCCTTGTGGGTATTCGATGAATGGAATGAAATCGGA	chr6:111,213,970-111,214,029	NM_001634	AMD1	Adenosylmethionine decarboxylase 1	adenosylmethionine decarboxylase activity (GO:0004014); cellular_component (GO:0005575); cytosol (GO:0005829); spermine biosynthetic process (GO:0006597); spermidine biosynthetic process (GO:0008295); lyase activity (GO:0016829)	3.22	0.642	-1.558	7384.5	4730.9	2.17e-14	0.5756	-1.7373	4980.87	2870.2	4.45e-13
A_33_P3347397	TCTAAACGGCCAAATCAAGAGCTGCAGATTATCAGCAAAAATGCTTTTAATCATTTTCCC	chrX:112,021,740-112,021,799	NM_001113490	AMOT	Angiomotin	vasculogenesis (GO:0001570); in utero embryonic development (GO:0001701); gastrulation with mouth forming second (GO:0001702); receptor activity (GO:0004872); protein binding (GO:0005515); actin filament (GO:0005884); tight junction (GO:0005923); chemotaxis (GO:0006935); negative regulation of angiogenesis (GO:0016525); lamellipodium (GO:0030027); actin cytoskeleton organization (GO:0030036); cel…	3.22	0.596	-1.677	165.4	98.7	2.96e-21	0.5113	-1.9558	139.121	70.0876	6.67e-08
A_33_P3236177	TTGCTTGTGAAAATGGCTTACCTGTCCACTTGGATCAGTCAATTTTCCGTCGTCCGTAAC	chr14:21,162,109-21,162,168	NM_001145	ANG	Angiogenin, ribonuclease, RNase A family, 5	angiogenesis (GO:0001525); ovarian follicle development (GO:0001541); oocyte maturation (GO:0001556); response to hypoxia (GO:0001666); placenta development (GO:0001890); positive regulation of endothelial cell proliferation (GO:0001938); DNA binding (GO:0003677); actin binding (GO:0003779); endonuclease activity (GO:0004519); pancreatic ribonuclease activity (GO:0004522); ribonuclease activity (…	3.22	0.559	-1.789	1405.5	805.2	8.25e-06	0.5923	-1.6882	1203.03	711.496	2.88e-12
A_33_P3283599	TCCTTATGGAGAAAGAGCGGATGAAATATTTTCTCAGCACTCTTCCTACAAGGCGAGACC	chr2:95,461,669-95,461,728	NR_003366	ANKRD20B	ankyrin repeat domain 20B		3.22	0.506	-1.977	294	143	4.48e-06	0.5266	-1.8989	201.759	104.779	1.08e-08
A_24_P237586	CTTCCAAGTGAAGATCCATTTAAGAACACATGTATTTACATGCCTATAATATGCTGGTTG	chr4:186,321,293-186,321,352	NM_181726	ANKRD37	Ankyrin repeat domain 37	nucleus (GO:0005634); cytoplasm (GO:0005737)	3.22	0.355	-2.818	6993	2495.4	2.9e-37	0.3786	-2.6415	5807.18	2200.37	2.23e-38
A_23_P389118	TATGTTTGAGAGGGTAAAAATGTATGAGCAGCTTAACTGAAGTAGAACTATTCATGATGC	chr12:45,825,919-45,825,978	NM_001025356	ANO6	Anoctamin 6	ion channel activity (GO:0005216); chloride channel activity (GO:0005254); calcium ion binding (GO:0005509); ion transport (GO:0006811); membrane (GO:0016020); integral to membrane (GO:0016021); chloride ion binding (GO:0031404); chloride channel complex (GO:0034707)	3.22	0.553	-1.808	18388.5	9805.4	1.39e-05	0.5681	-1.7602	17213.1	9776.12	1.27e-22
A_24_P131522	CTAACTTTCTTCTTTCTGTGATAATTCAGAAGATAGTTATGGATCTTCAATGCCTCTGAG	chr2:69,476,125-69,476,184	NM_032208	ANTXR1	Anthrax toxin receptor 1	transmembrane signaling receptor activity (GO:0004888); protein binding (GO:0005515); collagen binding (GO:0005518); plasma membrane (GO:0005886); integral to membrane (GO:0016021); lamellipodium membrane (GO:0031258); filopodium membrane (GO:0031527); actin cytoskeleton reorganization (GO:0031532); substrate adhesion-dependent cell spreading (GO:0034446); cell projection (GO:0042995); metal ion …	3.22	0.602	-1.66	13520.7	8078.8	6.13e-12	0.5618	-1.7801	11250.7	6310.69	3.53e-14
A_23_P36611	CAGTGAATACAATCCTTTGCATTGTTAAGGAGGTTTTTTGTTTTTAAATGGTGGGTCAAG	chr12:99,128,417-99,128,476	NM_181861	APAF1	Apoptotic peptidase activating factor 1	nucleotide binding (GO:0000166); neural tube closure (GO:0001843); protein binding (GO:0005515); ATP binding (GO:0005524); intracellular (GO:0005622); soluble fraction (GO:0005625); nucleus (GO:0005634); cytoplasm (GO:0005737); cytosol (GO:0005829); DNA fragmentation involved in apoptotic nuclear change (GO:0006309); apoptotic process (GO:0006915); defense response (GO:0006952); multicellular org…	3.22	0.643	-1.555	1042.5	663.5	4.04e-08	0.6574	-1.5211	612.534	402.339	8.79e-08
A_23_P113393	GCAGGATCGCTACTAAAAATTGTTTTGTATCCTTGGTGGGTGTCTTCTGCTATTTTATCT	chrX:128,779,411-128,779,470	NM_017413	APLN	Apelin	receptor binding (GO:0005102); hormone activity (GO:0005179); extracellular region (GO:0005576); immune response (GO:0006955); signal transduction (GO:0007165); G-protein coupled receptor signaling pathway (GO:0007186); lactation (GO:0007595)	3.22	0.483	-2.069	3370.4	1604.1	2.25e-18	0.645	-1.5503	3026.57	1958.01	9.35e-10
A_23_P128728	TTTGGTCAGACAAGAGAAGGAGGGCATATTGTCTATGACCAACTTCCTACTCCCAGTTCA	chr14:68,117,539-68,117,598	NM_001172	ARG2	Arginase, type II	urea cycle (GO:0000050); arginase activity (GO:0004053); protein binding (GO:0005515); mitochondrion (GO:0005739); arginine metabolic process (GO:0006525); nitric oxide biosynthetic process (GO:0006809); hydrolase activity (GO:0016787); manganese ion binding (GO:0030145); regulation of nitric oxide biosynthetic process (GO:0045428); negative regulation of striated muscle contraction (GO:0045988);…	3.22	0.559	-1.788	1594.5	905.1	4.42e-08	0.6485	-1.5421	1244.22	806.382	6.02e-10
A_23_P115608	TCGGATAGTTGTATACAAATGAGCAAGGTATTTGTTGCAACTTACTACATAGCATATACC	chr6:80,773,747-80,773,806	NM_020824	ARHGAP21	Rho GTPase activating protein 21	Golgi membrane (GO:0000139); GTPase activator activity (GO:0005096); protein binding (GO:0005515); intracellular (GO:0005622); cytoplasm (GO:0005737); Golgi apparatus (GO:0005794); cytoskeleton (GO:0005856); signal transduction (GO:0007165); membrane (GO:0016020); extrinsic to membrane (GO:0019898); cell junction (GO:0030054); cytoplasmic vesicle membrane (GO:0030659); cytoplasmic vesicle (GO:003…	3.22	0.524	-1.908	10270.8	5201.4	7.77e-06	0.5863	-1.7057	8329.8	4877.11	7.48e-17
A_33_P3272921	GGGTTTTGTTGTGTAAATATTCTATTTTATTCTTGGGGGGATCAAACCTTAGGAAAAGGA	chr19:972,667-972,726	NM_005224	ARID3A	AT rich interactive domain 3A (BRIGHT-like)	sequence-specific DNA binding transcription factor activity (GO:0003700); protein binding (GO:0005515); intracellular (GO:0005622); nucleus (GO:0005634); cytoplasm (GO:0005737); regulation of transcription, DNA-dependent (GO:0006355); protein homodimerization activity (GO:0042803)	3.22	0.421	-2.378	485	199.3	1.89e-14	0.4155	-2.407	400.957	166.825	4.74e-37
A_33_P3324980	TTTGCATAACAGCATTTACCCTTTAGCTGCTATAAATCCTCAAGCTGCCTTTCCATCTTC	chr10:63,852,693-63,852,752	NM_032199	ARID5B	AT rich interactive domain 5B (MRF1-like)	kidney development (GO:0001822); DNA binding (GO:0003677); intracellular (GO:0005622); nucleus (GO:0005634); nitrogen compound metabolic process (GO:0006807); post-embryonic development (GO:0009791); fibroblast migration (GO:0010761); transcription repressor activity (GO:0016564); multicellular organism growth (GO:0035264); negative regulation of transcription, DNA-dependent (GO:0045892); platele…	3.22	0.473	-2.115	51.9	25	8.91e-10	0.5406	-1.8499	42.1544	22.8329	3.27e-09
A_23_P304304	TGTCACCTCATTATGCAGATGTTTCGGAGAACAGGTTACCTACCACAACCCCCCTCTGCT	chrX:3,030,282-3,030,341	NM_004042	ARSF	Arylsulfatase F	arylsulfatase activity (GO:0004065); calcium ion binding (GO:0005509); extracellular region (GO:0005576); metabolic process (GO:0008152); hydrolase activity (GO:0016787); metal ion binding (GO:0046872)	3.22	0.64	-1.563	709.2	454.9	1.23e-14	0.5111	-1.9567	650.96	333.096	3.15e-18
A_23_P116902	ATCTCTCTCCTTTTTGACCAGTGTCATCATCTTTTCCAAAAGCAGAGTATAAAGAAATCT	chr12:14,982,297-14,982,356	NM_021071	ART4	ADP-ribosyltransferase 4 (Dombrock blood group)	NAD(P)+-protein-arginine ADP-ribosyltransferase activity (GO:0003956); plasma membrane (GO:0005886); protein ADP-ribosylation (GO:0006471); arginine metabolic process (GO:0006525); membrane (GO:0016020); transferase activity, transferring glycosyl groups (GO:0016757); anchored to membrane (GO:0031225)	3.22	0.417	-2.401	21.8	9.1	3.91e-36	0.5707	-1.7521	21.36	12.1611	3.97e-30
A_23_P216094	AAAGCACAGCCTTGGTGGACCCCAAAAGAAACGGGCTACACAGAGTTAGTAAAGTCTTTA		NM_004318	ASPH	Aspartate beta-hydroxylase	peptide-aspartate beta-dioxygenase activity (GO:0004597); structural molecule activity (GO:0005198); binding (GO:0005488); iron ion binding (GO:0005506); calcium ion binding (GO:0005509); endoplasmic reticulum (GO:0005783); endoplasmic reticulum membrane (GO:0005789); muscle contraction (GO:0006936); pattern specification process (GO:0007389); negative regulation of cell proliferation (GO:0008285…	3.22	0.623	-1.604	1314.3	808.1	1.72e-07	0.346	-2.8903	849.285	308.541	1.17e-07
A_24_P246467	AGTAGTCCACATACAGAAGCTATACAGCATAGTTCGGTCAGCACATCCAATGGAGTCAGT	chr2:175,939,463-175,939,522	NM_001880	ATF2	Activating transcription factor 2	sequence-specific DNA binding transcription factor activity (GO:0003700); RNA polymerase II transcription factor activity (GO:0003702); transcription coactivator activity (GO:0003713); protein binding (GO:0005515); intracellular (GO:0005622); membrane fraction (GO:0005624); nucleus (GO:0005634); cytosol (GO:0005829); regulation of transcription, DNA-dependent (GO:0006355); zinc ion binding (GO:00…	3.22	0.564	-1.773	2540.2	1425.1	5.54e-17	0.6287	-1.5907	2008.21	1265.06	7.02e-10
A_33_P3327772	TTCATGCTTTTGAACTCAAAATATTGAAGATACTCTCAAGCCTGTATCCCTGCCCCACTG	chrX:77,302,448-77,302,507	NM_000052	ATP7A	ATPase, Cu++ transporting, alpha polypeptide	nucleotide binding (GO:0000166); magnesium ion binding (GO:0000287); blood vessel development (GO:0001568); blood vessel remodeling (GO:0001974); regulation of oxidative phosphorylation (GO:0002082); copper-exporting ATPase activity (GO:0004008); copper ion transmembrane transporter activity (GO:0005375); copper ion binding (GO:0005507); protein binding (GO:0005515); ATP binding (GO:0005524); cyt…	3.22	0.512	-1.953	686.7	347.1	4.48e-14	0.5458	-1.8322	500.72	272.01	3.12e-13
A_23_P79108	TCTAAAGACAAGGACTCCACATGCTTTTCTTTTTCTAATAAACCAGGGTCCATCTGACCC	chr19:1,782,083-1,782,142	NM_138813	ATP8B3	ATPase, class I, type 8B, member 3	nucleotide binding (GO:0000166); magnesium ion binding (GO:0000287); integral to membrane of membrane fraction (GO:0000299); acrosomal vesicle (GO:0001669); phospholipid-translocating ATPase activity (GO:0004012); ATP binding (GO:0005524); ATP biosynthetic process (GO:0006754); binding of sperm to zona pellucida (GO:0007339); metabolic process (GO:0008152); ATPase activity, coupled to transmembra…	3.22	0.562	-1.781	125.7	72.1	1.08e-05	0.6279	-1.5927	98.293	61.6343	1.8e-11
A_24_P294842	CTGAGACTCCGTACTACTGGATGTTTTAATATCAGATCATTACCCACCATATGCCTCCCA	chr6:16,299,849-16,299,907	NM_000332	ATXN1	Ataxin 1	RNA binding (GO:0003723); protein binding (GO:0005515); nucleus (GO:0005634); nucleoplasm (GO:0005654); nucleolus (GO:0005730); cytoplasm (GO:0005737); RNA processing (GO:0006396); protein C-terminus binding (GO:0008022); cell death (GO:0008219); poly(U) RNA binding (GO:0008266); nuclear matrix (GO:0016363); transcription repressor activity (GO:0016564); poly(G) RNA binding (GO:0034046); nuclear …	3.22	0.577	-1.733	2388.3	1372.8	1.72e-16	0.6172	-1.6201	1789.33	1104.73	1.38e-15
A_23_P422071	TTCTCTCAAGCTAGGGCAGAAGAGGGTGTCAAGCTCCTCAATAAACTTGTCTCCACTTAA	chr6:33,246,543-33,246,601	NM_003782	B3GALT4	UDP-Gal:betaGlcNAc beta 1,3-galactosyltransferase, polypeptide 4	Golgi membrane (GO:0000139); Golgi apparatus (GO:0005794); protein glycosylation (GO:0006486); galactosyltransferase activity (GO:0008378); UDP-galactose:beta-N-acetylglucosamine beta-1,3-galactosyltransferase activity (GO:0008499); membrane (GO:0016020); integral to membrane (GO:0016021); transferase activity, transferring glycosyl groups (GO:0016757); ganglioside galactosyltransferase activity …	3.22	0.619	-1.616	643.8	403.4	5.47e-08	0.6288	-1.5904	646.024	406.229	4.23e-18
A_33_P3360087	TCAGTCTACGTGCAACCACCATTAGAATTGACTTGTGATCAGTTCACCTTTGAATTTATG	chr7:33,388,722-33,388,781	NM_014451	BBS9	Bardet-Biedl syndrome 9	molecular_function (GO:0003674); cytoplasm (GO:0005737); centrosome (GO:0005813); microtubule organizing center (GO:0005815); cytoskeleton (GO:0005856); plasma membrane (GO:0005886); cilium (GO:0005929); visual perception (GO:0007601); BBSome (GO:0034464); fat cell differentiation (GO:0045444); response to stimulus (GO:0050896); cilium membrane (GO:0060170)	3.22	0.605	-1.653	609.1	373.7	2.69e-08	0.5019	-1.9923	421.447	214.356	6.22e-05
A_24_P52921	CTTTACTGGATAAATGAAGATGGAGAAGAAGAACTGGCAACTCCTCCACTAGATGGCATC		NM_005504	BCAT1	Branched chain aminotransferase 1, cytosolic	G1/S transition of mitotic cell cycle (GO:0000082); branched-chain-amino-acid transaminase activity (GO:0004084); cytoplasm (GO:0005737); cytosol (GO:0005829); metabolic process (GO:0008152); cell proliferation (GO:0008283); branched chain family amino acid biosynthetic process (GO:0009082); branched chain family amino acid catabolic process (GO:0009083); transferase activity (GO:0016740); identi…	3.22	0.575	-1.74	1115.2	647.2	5.69e-11	0.6434	-1.5543	911.011	586.314	2.01e-10
A_23_P904	CATCGTCAGAGAGTGTTTGTATGACAGAATAGCACAAGAAACTGTGGATGAAACTGAAAT		NM_024603	BEND5	BEN domain containing 5	Golgi apparatus (GO:0005794)	3.22	0.559	-1.791	6529.7	3690.8	1.8e-10	0.5913	-1.6912	4755.95	2801.97	1.41e-09
A_33_P3256425	TATGAGTTTGAATTTAGTTTGAAATCTGGAATTGGCCAGACTGTGGTCATTTTTCTTGCA	chr12:32,531,082-32,531,141	NM_001714	BICD1	Bicaudal D homolog 1 (Drosophila)	structural constituent of cytoskeleton (GO:0005200); protein binding (GO:0005515); Golgi apparatus (GO:0005794); cytoskeleton (GO:0005856); RNA processing (GO:0006396); transport (GO:0006810); intracellular mRNA localization (GO:0008298); anatomical structure morphogenesis (GO:0009653)	3.22	0.515	-1.944	3436.2	1711.4	1.23e-06	0.6244	-1.6015	2599.14	1620.73	4.52e-12
A_23_P379649	CTGGTGGGGACTTTTGAGTCTTGAGGGGATAGCGGAAAAAGCTGAGCTCATAGGTGCCCA	chr15:40,380,450-40,380,509	NM_001003940	BMF	Bcl2 modifying factor	protein binding (GO:0005515); cytoplasm (GO:0005737); cytosol (GO:0005829); plasma membrane (GO:0005886); apoptotic process (GO:0006915); myosin complex (GO:0016459); regulation of apoptotic process (GO:0042981)	3.22	0.552	-1.811	42.8	23.5	1.8e-10	0.4271	-2.3413	44.5382	19.036	1.18e-11
A_33_P3219651	CTTTCGTCTTCAGTTGAATTGGTGAAAACATCAACAAAAACAAAACCCACTGTGTCTTAA	chr7:34,193,999-34,194,058	NM_133468	BMPER	BMP binding endothelial regulator	protein binding (GO:0005515); extracellular region (GO:0005576); negative regulation of BMP signaling pathway (GO:0030514)	3.22	0.549	-1.823	1841.6	991.3	3.19e-09	0.6449	-1.5506	1470.63	947.885	9.54e-12
A_33_P3419785	GGCCACGTCACTTGTGTTTATTTGTTCTGTAAATGCTGCGTTCCTAATTTAGTAAAATAA	chr10:133,781,881-133,781,940	NM_004052	BNIP3	BCL2/adenovirus E1B 19kDa interacting protein 3	response to hypoxia (GO:0001666); protein binding (GO:0005515); nucleus (GO:0005634); nuclear envelope (GO:0005635); nucleoplasm (GO:0005654); cytoplasm (GO:0005737); mitochondrion (GO:0005739); DNA fragmentation involved in apoptotic nuclear change (GO:0006309); chromatin remodeling (GO:0006338); oxygen and reactive oxygen species metabolic process (GO:0006800); apoptotic process (GO:0006915); a…	3.22	0.31	-3.228	131015	40204	0	0.3851	-2.5967	82342.8	31708.6	0
A_33_P3396951	AGAAGATGGGCAGATCATGTTTGATGTGGAAATGCACACCAGCAGGGACCATAGCTCTCA	chr8:26,252,758-26,252,817	NM_004331	BNIP3L	BCL2/adenovirus E1B 19kDa interacting protein 3-like	protein binding (GO:0005515); lamin binding (GO:0005521); nucleus (GO:0005634); nuclear envelope (GO:0005635); mitochondrion (GO:0005739); mitochondrial envelope (GO:0005740); endoplasmic reticulum (GO:0005783); induction of apoptosis (GO:0006917); negative regulation of survival gene product expression (GO:0008634); membrane (GO:0016020); integral to membrane (GO:0016021); identical protein bind…	3.22	0.502	-1.993	8144.4	4082.3	1.13e-32	0.4763	-2.0994	5654.67	2699.62	1.04e-17
A_23_P131789	CAAATTTCGACTGACAACCAAGTTCTTTGGAACCTTCCTACCTGAGGTGGCCAAGAAGTT		NM_001725	BPI	Bactericidal/permeability-increasing protein	lipopolysaccharide binding (GO:0001530); extracellular region (GO:0005576); cytoplasm (GO:0005737); integral to plasma membrane (GO:0005887); immune response (GO:0006955); lipid binding (GO:0008289); membrane (GO:0016020); negative regulation of interleukin-6 production (GO:0032715); negative regulation of interleukin-8 production (GO:0032717); negative regulation of tumor necrosis factor product…	3.22	0.525	-1.906	23.1	12.3	6.81e-06	0.5106	-1.9586	25.9601	13.3685	3.21e-06
A_32_P489130	TGCCAGTATACATTTGTTTCAAGACTTTTGATCTCCACACTTCATTTGTTCAAATAAGCC	chrX:79,931,921-79,931,980	NM_153252	BRWD3	Bromodomain and WD repeat domain containing 3		3.22	0.49	-2.039	1643	781.5	2.09e-08	0.5522	-1.8109	1065.7	588.273	2.77e-25
A_24_P329795	TGTGTTTTCTCTGGAGATAGAATGTAAACCATATTAAAAGGAAAAAGTTTCAGACAAGCA	chr10:45,471,710-45,471,769	NM_007021	C10orf10	Chromosome 10 open reading frame 10	mitochondrion (GO:0005739)	3.22	0.373	-2.683	56526.2	20948.7	2.34e-42	0.5131	-1.949	44060.8	22612.2	7.58e-21
A_32_P8156	TGGATCAAGTCACAGATGACATTTTAATCGGCATTCAGACCGAGATAAACGAAAAACTGC		NM_173554	C10orf107	Chromosome 10 open reading frame 107		3.22	0.526	-1.903	553.9	278.5	2.26e-05	0.4874	-2.0517	395.375	190.869	2.1e-11
A_33_P3666817	GGTCTTTTGGGAAGTTTCCATAATGAGCAATTCATTTATTTGTGCAGGCAAGAATAAAAG	chr10:75,670,039-75,670,098	NM_001001791	C10orf55	chromosome 10 open reading frame 55		3.22	0.629	-1.591	120.3	76.5	2.94e-08	0.6339	-1.5776	82.9253	52.4817	5.96e-06
A_24_P314515	ATGCTGTTCCTTCTACCTGAAACACCTCGCATTGCCGGTGAGCTCTAAAGACAAAAGGAC	chr12:121,408,078-121,408,137	NR_024345	C12orf27	chromosome 12 open reading frame 27		3.22	0.532	-1.878	50	26.3	8.25e-09	0.651	-1.5362	43.3482	28.1215	2.13e-06
A_24_P10137	AGAAGCCTTCATTGCTGATCTTGACAAAACTTTAGCAAGTATGTGAAACAAGAAGTTCTG		NM_014059	C13orf15	Chromosome 13 open reading frame 15	regulation of cyclin-dependent protein kinase activity (GO:0000079); protein binding (GO:0005515); nucleus (GO:0005634); cytoplasm (GO:0005737); centrosome (GO:0005813); microtubule organizing center (GO:0005815); cytoskeleton (GO:0005856); cell cycle (GO:0007049)	3.22	0.593	-1.687	9683.4	5911.1	3.39e-05	0.3627	-2.7568	7181.95	2604.8	0
A_23_P99515	ATTGGACACGGCAGCGTCCTCCTTATTGAAAACACATTATGTCAGTTGGGAATTTTAAAT	chr13:31,499,299-31,499,358	NM_032849	C13orf33	Chromosome 13 open reading frame 33		3.22	0.495	-2.021	828.3	414.5	7.14e-11	0.5888	-1.6985	701.97	410.958	4.1e-09
A_23_P26024	AGTGTGCGGAAATGCTTCTGCTACATTTTTAGGGTTTGTCTACATTTTTTGGGCTCTGGA	chr15:45,725,295-45,725,354	NM_032413	C15orf48	Chromosome 15 open reading frame 48	nucleus (GO:0005634)	3.22	0.471	-2.124	321.3	156.5	7.3e-06	0.5926	-1.6875	228.775	135.614	1.37e-09
A_33_P3307013	TTTGGTATTTACCTTTCTAAGCCAGAATTTAAGAAGATCACAGAACTGACTGAAGCTGGT	chr17:45,468,886-45,468,945	NM_152347	C17orf57	Chromosome 17 open reading frame 57	calcium ion binding (GO:0005509)	3.22	0.333	-3.006	232.9	66.5	4.78e-05	0.1792	-5.58	138.498	25.0152	0
A_24_P130363	AAAGATTTCCACCTGTCACGTATCTGCCTCTTTTACCTGAGCAATGGTGTAGTTCTTAGA	chr18:13,652,550-13,652,609	NM_181482	C18orf1	Chromosome 18 open reading frame 1	molecular_function (GO:0003674); plasma membrane (GO:0005886); biological_process (GO:0008150); integral to membrane (GO:0016021)	3.22	0.504	-1.986	7173.2	3459	8.78e-05	0.4349	-2.2991	6848.16	2974.37	1.43e-23
A_23_P307536	TGTTCTGTGAATGTGCGGGCAGGTATTTTTGCCCACATCTGTATATTTGTCTATTAATGT	chr1:36,790,358-36,790,417		C1orf113	Chromosome 1 open reading frame 113		3.22	0.498	-2.007	676.1	339.5	1.39e-18	0.5244	-1.907	425.612	223.214	1.23e-30
A_23_P113161	TGATTTGACCACCAAGATGTAATGATGATTCTATTCCATTTTGAAAAGGGTCTGAGAAAG	chr1:184,597,996-184,598,055	NM_030806	C1orf21	Chromosome 1 open reading frame 21		3.22	0.559	-1.788	1617.6	907.9	9.29e-32	0.5652	-1.7693	1376.23	777.735	6.7e-42
A_23_P77993	CTGGATGGAGGCAAAGCACACGGCGGCAACAGCAACAAATACAGCACGTTCTCTGGCTTC	chr17:43,037,574-43,037,633	NM_006688	C1QL1	Complement component 1, q subcomponent-like 1	molecular_function (GO:0003674); cellular_component (GO:0005575); extracellular region (GO:0005576); cytoplasm (GO:0005737); locomotory behavior (GO:0007626)	3.22	0.52	-1.922	464.4	244.3	5.61e-11	0.4562	-2.1921	536.89	240.016	2.43e-06
A_23_P348524	GAGAACGTGGATGGCACCATCTTCCCGCGGTGACGGCGACTGAGAGTGTGCGACGCGCCC	chr20:62,714,761-62,714,820	NM_001007125	C20orf201	Chromosome 20 open reading frame 201		3.22	0.59	-1.695	53.5	32.4	6.98e-05	0.5768	-1.7337	69.1515	39.8848	7.11e-12
A_24_P339858	CATTCGTTAGATGATTGGAAGTGACTGCCTACGTCTTCTTTCAGGATAAAGCCTCAAGTC	chr21:45,938,569-45,938,628	NR_026547	C21orf90	chromosome 21 open reading frame 90		3.22	0.165	-6.065	35.1	7.6	1.7e-08	0.2943	-3.398	46.2172	13.4753	9.45e-05
A_32_P198325	CTACTGACTTGTGATGCTCTCAAGCACATGATAGTGGGCGATGAAGGTCAAGGAGGACTC	chr22:24,981,771-24,981,830	NM_207644	C22orf36	Chromosome 22 open reading frame 36		3.22	0.567	-1.762	1735.2	996.6	7.42e-11	0.5787	-1.728	1834.77	1062.21	4.97e-19
A_33_P3227676	GGCACTTCTGACTTGAATTGATAATTCTCATATCTAATAAAACCAAGAAGTACCTCGTTG	chr2:231,914,355-231,914,414	NM_001144994	C2orf72	Chromosome 2 open reading frame 72	protein binding (GO:0005515); extracellular region (GO:0005576)	3.22	0.544	-1.839	680.3	366.3	1.76e-16	0.5343	-1.8717	484.234	257.957	4.35e-15
A_32_P430695	AGGCCCAGAATTTGAAAATGTGATAAAGAGGTTATTGTGCGCCCGAACTTTTCACACAAG	chr3:37,458,802-37,458,861	NM_178339	C3orf35	Chromosome 3 open reading frame 35	membrane (GO:0016020); integral to membrane (GO:0016021)	3.22	0.45	-2.22	223.4	95.9	2.31e-07	0.5767	-1.7339	201.257	116.026	4.9e-14
A_33_P3249936	GTAAATGATGGCTTGATGTACAGAAAATGTATTTTTGCTTAAAAGATGCCTGGGTACCTT	chr3:58,727,783-58,727,842	NM_198463	C3orf67	chromosome 3 open reading frame 67		3.22	0.469	-2.131	369.5	173.3	4.96e-41	0.547	-1.828	224.619	122.805	2.02e-13
A_23_P386268	AAGGCCCAGAATCCATTTTAGGTTTCCAAACAGACCTTTCGTCCCTTCAAGGTGTAACCA	chr4:76,489,487-76,489,546	NM_178497	C4orf26	Chromosome 4 open reading frame 26	extracellular region (GO:0005576)	3.22	0.462	-2.164	90	40.7	2.5e-13	0.5105	-1.9587	75.1195	38.2148	5.26e-07
A_33_P3285824	CCTCTGGCTTTTCATCCTTTTCGATGTGGTGGTGTTTCTCTTTGTGTATTTTTTGCCATG	chr4:120,221,491-120,221,550	NM_001001701	C4orf3	Chromosome 4 open reading frame 3	membrane (GO:0016020); integral to membrane (GO:0016021)	3.22	0.596	-1.677	27844.3	16774.4	1.66e-10	0.5679	-1.7608	15426.5	8732.47	5.24e-07
A_33_P3247175	AAAGAACTACAAGACTTCTTCAGTACCATCCTATTAGCAACTGGAAGACAAGTAGCTTTC	chr4:186,370,762-186,370,821	NM_001114357	C4orf47	Chromosome 4 open reading frame 47		3.22	0.294	-3.399	4817	1367.5	1.65e-17	0.4178	-2.3933	4113.74	1709.23	4.62e-14
A_24_P149124	GTGGCATTTATGTAGAGTTGCAGTTGTGTACTGCTGAAAATGCAGGCTTTTGTAACAGTG	chr5:111,065,091-111,065,150	NM_004772	C5orf13	Chromosome 5 open reading frame 13	cytoplasm (GO:0005737)	3.22	0.632	-1.583	33246.6	20919.6	2.74e-13	0.587	-1.7036	22462.2	13189.1	7.16e-11
A_33_P3392052	TTTGCTTTTAGAAAGTTAGAATAAATATGGCGCTTTGGGATCACATAGTTGATGGAGAGG	chr5:147,272,272-147,272,331	NM_206966	C5orf46	Chromosome 5 open reading frame 46	extracellular region (GO:0005576)	3.22	0.275	-3.641	817.1	223.3	0	0.4276	-2.3385	612.472	262.035	6.38e-39
A_23_P414273	AGAAGATAGCACAGATATCGGGATATTATTGTGTGAAAATGCTGCTTTTACTTTGATGTG	chr5:150,176,190-150,176,249	NM_032947	C5orf62	Chromosome 5 open reading frame 62	membrane (GO:0016020); integral to membrane (GO:0016021)	3.22	0.55	-1.818	46833.3	25677.6	2.6e-23	0.6035	-1.657	41501.7	25045.8	4.97e-21
A_33_P3240578	CCATCTTCTATTCTCATTGCACCACTGGATTCTGGTACATCTAAAAATTGTACTTAAATG	chr6:168,224,728-168,224,787	NR_027906	C6orf124	chromosome 6 open reading frame 124	molecular_function (GO:0003674); cellular_component (GO:0005575); biological_process (GO:0008150)	3.22	0.433	-2.312	557.7	226.4	6.4e-06	0.3353	-2.9823	340.944	113.891	0
A_33_P3415944	GAATGGGTTTGGGATTATGCTATTTCAGTCACTATTCTTCATGTTGCCATCACTTCAACT	chr6:130,154,606-130,154,665	NM_001010876	C6orf191	chromosome 6 open reading frame 191	membrane (GO:0016020); integral to membrane (GO:0016021)	3.22	0.606	-1.65	1274.3	774.2	1.07e-16	0.6024	-1.6601	820.606	493.807	2.63e-13
A_23_P20022	GGATGCCAAAGCCTGCTCAAGTTATGGACATTGTGGCCACCATGTGGCTTAAATGATTTT	chr7:128,098,381-128,098,440	NM_013332	C7orf68	Chromosome 7 open reading frame 68	molecular_function (GO:0003674); cellular_component (GO:0005575); response to stress (GO:0006950); membrane (GO:0016020); integral to membrane (GO:0016021)	3.22	0.303	-3.296	25851.2	7940.4	1.19e-36	0.4021	-2.4869	19815.5	7967.06	2.75e-31
A_23_P310483	TCCTGAAGACTGCACAAGGAATGAGGAAGATCAGGGACAACCTGGGAACTGAATAACTTT	chr8:22,461,401-22,461,460	NM_001013842	C8orf58	Chromosome 8 open reading frame 58		3.22	0.557	-1.795	2828.9	1591.7	1.42e-12	0.5176	-1.9318	2732.34	1413.97	1.48e-21
A_23_P170649	TCCTCTCATTCAGCAGGTGGCCCGTGAGACACAGAATACATGTCTGTTTGCTAAAGTAAA	chr8:73,979,268-73,979,327	NM_153225	C8orf84	Chromosome 8 open reading frame 84	scavenger receptor activity (GO:0005044); extracellular region (GO:0005576); immune response (GO:0006955); polysaccharide binding (GO:0030247)	3.22	0.471	-2.125	853.8	403.7	6.76e-17	0.4928	-2.029	748.112	365.333	8.47e-08
A_24_P330518	CTGTCAAAAGACTCTGTATATCTTTTGTGGATGAGTTTTGTGAGAGAACAGAGAGACCAT	chr15:63,616,499-63,616,558	NM_001218	CA12	Carbonic anhydrase XII	carbonate dehydratase activity (GO:0004089); cytoplasm (GO:0005737); plasma membrane (GO:0005886); one-carbon metabolic process (GO:0006730); zinc ion binding (GO:0008270); integral to membrane (GO:0016021); lyase activity (GO:0016829); metal ion binding (GO:0046872)	3.22	0.394	-2.538	1928.5	766.4	1.16e-16	0.4489	-2.2277	1542.98	689.035	1.96e-11
A_23_P157793	CAGTTGCTGTCTCGCTTGGAAGAAATCGCTGAGGAAGGCTCAGAGACTCAGGTCCCAGGA		NM_001216	CA9	Carbonic anhydrase IX	response to hypoxia (GO:0001666); morphogenesis of an epithelium (GO:0002009); carbonate dehydratase activity (GO:0004089); nucleus (GO:0005634); nucleolus (GO:0005730); plasma membrane (GO:0005886); one-carbon metabolic process (GO:0006730); zinc ion binding (GO:0008270); integral to membrane (GO:0016021); basolateral plasma membrane (GO:0016323); lyase activity (GO:0016829); microvillus membran…	3.22	0.396	-2.526	9497.2	3809.4	2.66e-13	0.4829	-2.071	8787.95	4228.97	1.09e-19
A_33_P3213362	GAGGCCTAGGATTTAGCTTGATTAGAAAAGCTGTGGAAAATGAATGTGCTAATTACTTTA	chr10:119,969,564-119,969,623	NR_026939	CASC2	Cancer susceptibility candidate 2		3.22	0.535	-1.869	85.5	46	6.41e-16	0.5707	-1.7523	79.8857	45.632	5.19e-06
A_23_P387045	CTGCTGCAAGATAGCAAGCCGGACAAGGATATGGAGGCTTCAGAACCAGGTGAAGGCTCG	chr9:35,660,807-35,660,866	NM_174923	CCDC107	Coiled-coil domain containing 107	membrane (GO:0016020); integral to membrane (GO:0016021)	3.22	0.578	-1.729	3478.7	2046	1.92e-07	0.521	-1.9195	3489.68	1818.23	1.27e-29
A_33_P3273629	CACAAGGAAAATCTGAATCAAGATCCAGTTTTGGAAGTAGCAAAAGAATATGCACAGATT	chr17:20,305,422-20,305,481	NM_014695	CCDC144A	coiled-coil domain containing 144A		3.22	0.526	-1.902	133.9	67.5	1.14e-05	0.5512	-1.8144	108.582	59.6559	5.29e-12
A_33_P3385870	CCCCCATCTAGTCAGGAATTAATATACTGGAATACCTACCTTCTATTTGTTATTCAGATC	chr4:78,087,157-78,087,216	NM_004354	CCNG2	Cyclin G2	cell cycle checkpoint (GO:0000075); cytoplasm (GO:0005737); cell cycle (GO:0007049); mitosis (GO:0007067); cell division (GO:0051301)	3.22	0.338	-2.956	5038	1679.1	3.83e-28	0.4139	-2.4161	3474.85	1441.33	5.16e-30
A_23_P76364	CATCTGGGGATATTCCCACAAGGATGAGGTGATTAAGGAAGTCCAGGAGTTTTACAAGGA		NM_001769	CD9	CD9 molecule	protein binding (GO:0005515); plasma membrane (GO:0005886); integral to plasma membrane (GO:0005887); cellular component movement (GO:0006928); cell adhesion (GO:0007155); fusion of sperm to egg plasma membrane (GO:0007342); platelet activation (GO:0030168); paranodal junction assembly (GO:0030913); platelet alpha granule membrane (GO:0031092)	3.22	0.65	-1.538	26301.1	17323.1	5.91e-07	0.6606	-1.5138	21256.6	14045.4	1.54e-07
A_33_P3328026	GGTTTCCTGCTTTTGAGTTGACCTGACTTCCTTCTTGAAATGACTGTTAAAACTAAAATA	chr6:110,931,236-110,931,295	NM_015076	CDC2L6	cell division cycle 2-like 6 (CDK8-like)	nucleotide binding (GO:0000166); cyclin-dependent protein kinase activity (GO:0004693); protein binding (GO:0005515); ATP binding (GO:0005524); protein phosphorylation (GO:0006468); transferase activity (GO:0016740)	3.22	0.573	-1.747	8645.2	4922.5	2.29e-16	0.6127	-1.6322	5702.89	3494.39	2.52e-18
A_23_P428129	GTATTCTGCACGAGAAGGTACACTGGTCCCAAAGTGTAAAGCTTTAAGAGTCATTTATAT	chr11:2,904,903-2,904,962	NM_000076	CDKN1C	Cyclin-dependent kinase inhibitor 1C (p57, Kip2)	regulation of cyclin-dependent protein kinase activity (GO:0000079); G1 phase of mitotic cell cycle (GO:0000080); negative regulation of transcription from RNA polymerase II promoter (GO:0000122); protein kinase inhibitor activity (GO:0004860); cyclin-dependent protein kinase inhibitor activity (GO:0004861); protein binding (GO:0005515); nucleus (GO:0005634); nucleolus (GO:0005730); cytoplasm (GO…	3.22	0.626	-1.597	3720.7	2358.9	1.44e-06	0.4435	-2.2549	3423.25	1517.76	5e-38
A_32_P172141	CAGGGTGCAAGTTACATTGCAATGTTCTAAACCTTTTGAAGTGTTCTTAGCAAAAGCCTT	chr11:125,827,658-125,827,717	NM_016952	CDON	Cdon homolog (mouse)	cell fate specification (GO:0001708); protein binding (GO:0005515); cell adhesion (GO:0007155); smoothened signaling pathway (GO:0007224); myoblast fusion (GO:0007520); cell surface (GO:0009986); embryonic body morphogenesis (GO:0010172); membrane (GO:0016020); integral to membrane (GO:0016021)	3.22	0.5	-1.999	6519.9	3286.3	4.68e-20	0.4744	-2.1078	4931.74	2338.67	3.8e-28
A_24_P118376	GCTAGGTCTGTGGACCTGACCTGCCAAACCGTCAATCAGAGTGTGAATGTCCAGTGGTTC	chr19:45,024,674-45,024,733	NM_001102598	CEACAM20	Carcinoembryonic antigen-related cell adhesion molecule 20	membrane (GO:0016020); integral to membrane (GO:0016021)	3.22	0.567	-1.764	2089.8	1202.6	1.42e-09	0.5255	-1.9029	1759.12	924.311	5.69e-19
A_23_P102832	TGTTCCCAGGAAGAGGAAGTAAATCTGCAACCCTGGGGAGGACCCCAACTCACCTGGGAA	chr20:34,099,581-34,099,640	NM_007186	CEP250	Centrosomal protein 250kDa	mitotic cell cycle (GO:0000278); protein binding (GO:0005515); cytoplasm (GO:0005737); centrosome (GO:0005813); centriole (GO:0005814); cytosol (GO:0005829); cytoskeleton (GO:0005856); cilium (GO:0005929); microtubule basal body (GO:0005932); protein C-terminus binding (GO:0008022); protein localization (GO:0008104); centriole-centriole cohesion (GO:0010457); protein kinase binding (GO:0019901); …	3.22	0.638	-1.567	897.3	576.8	7.89e-09	0.6277	-1.593	939.162	589.316	2.6e-08
A_24_P92472	AGTTAAAAACAGAATGCACATTCGAAGGAAACGAATTGTGGGAGGAAAGCGAGCACAACT	chr4:110,670,656-110,670,715	NM_000204	CFI	Complement factor I	serine-type endopeptidase activity (GO:0004252); scavenger receptor activity (GO:0005044); extracellular region (GO:0005576); extracellular space (GO:0005615); proteolysis (GO:0006508); complement activation, classical pathway (GO:0006958); peptidase activity (GO:0008233); membrane (GO:0016020); innate immune response (GO:0045087)	3.22	0.613	-1.632	4853.2	2933	2.09e-08	0.6101	-1.6392	3841.5	2340.51	2.81e-13
A_23_P13548	GACCTAACAGTTGCAGATATGAGCTGTATAATTGTTGTTATTATATATTAATAAATAAGA	chr11:74,407,490-74,407,549	NM_015424	CHRDL2	Chordin-like 2	ossification (GO:0001503); extracellular region (GO:0005576); cytoplasm (GO:0005737); mitochondrion (GO:0005739); multicellular organismal development (GO:0007275); cell differentiation (GO:0030154); cartilage development (GO:0051216)	3.22	0.362	-2.76	20.2	7.7	1.02e-05	0.2681	-3.7301	23.6636	6.3921	6.36e-08
A_24_P2361	ACCCTGACGCTATTCTCAGAGACCACCTTGCACCAGGCACAAAACCTCTTTAAGCTGTTG		NM_004070	CLCNKA	Chloride channel Ka	voltage-gated ion channel activity (GO:0005244); voltage-gated chloride channel activity (GO:0005247); integral to plasma membrane (GO:0005887); transport (GO:0006810); ion transport (GO:0006811); chloride transport (GO:0006821); excretion (GO:0007588); membrane (GO:0016020); chloride ion binding (GO:0031404); chloride channel complex (GO:0034707); transmembrane transport (GO:0055085)	3.22	0.464	-2.155	64	30	2.31e-17	0.6165	-1.6219	57.5716	35.5114	5.07e-12
A_23_P206501	ACCCTGTGGGGCAGCGGAGCTTCCCTGTGGCATGAACCCCACGGGGTATTAAATTATGAA	chr16:74,442,538-74,442,597	NM_001011880	CLEC18B	C-type lectin domain family 18, member B	binding (GO:0005488); extracellular region (GO:0005576)	3.22	0.56	-1.785	3956.3	2241.5	6.37e-11	0.4842	-2.0654	5276.54	2555.38	1.64e-34
A_33_P3211513	AAGTAGTTATAAAAGCAAACACAGGATTCACCACAGTACTTCACATCGTCGTTCACATGG	chr2:201,725,962-201,726,021	NM_001162407	CLK1	CDC-like kinase 1	nucleotide binding (GO:0000166); protein serine/threonine kinase activity (GO:0004674); non-membrane spanning protein tyrosine kinase activity (GO:0004715); ATP binding (GO:0005524); nucleus (GO:0005634); cell proliferation (GO:0008283); transferase activity (GO:0016740); peptidyl-serine phosphorylation (GO:0018105); peptidyl-threonine phosphorylation (GO:0018107); peptidyl-tyrosine phosphorylati…	3.22	0.567	-1.765	5370	2931.6	6.16e-05	0.5943	-1.6827	3725.36	2222.45	2.18e-12
A_33_P3287690	GCTTCAAGCATTCTAGATATAACCTCCATCTGAGCATAATGAAAAGACAAGTTATATCGT	chr12:70,728,827-70,728,886		CNOT2	CCR4-NOT transcription complex, subunit 2	protein binding (GO:0005515); nucleus (GO:0005634); cytoplasm (GO:0005737); transcription regulator activity (GO:0030528)	3.22	0.514	-1.947	128.6	64.2	3.08e-06	0.4855	-2.0597	94.3421	46.245	5.81e-13
A_23_P390700	ACAGAAGTAGGTGTAAAAGTCTTATCATCTTCTGAGATATCTGTTCATTGGGAACATGTT	chr12:41,414,156-41,414,215	NM_001843	CNTN1	Contactin 1	protein binding (GO:0005515); membrane fraction (GO:0005624); plasma membrane (GO:0005886); cell adhesion (GO:0007155); Notch signaling pathway (GO:0007219); anchored to membrane (GO:0031225)	3.22	0.527	-1.898	878.7	469.9	2.59e-08	0.4672	-2.1406	568.026	267.306	2.15e-08
A_33_P3259339	AATTAAAAAGTGAAATTTGTCATAAAGAATTTCTTTTATTTTTGAAATCGAGTTTGTAAA	chr1:103,342,083-103,342,142	NM_080629	COL11A1	Collagen, type XI, alpha 1	extracellular matrix structural constituent (GO:0005201); extracellular region (GO:0005576); collagen (GO:0005581); collagen type XI (GO:0005592); cell adhesion (GO:0007155); visual perception (GO:0007601); sensory perception of sound (GO:0007605); extracellular matrix organization (GO:0030198); collagen fibril organization (GO:0030199); protein binding, bridging (GO:0030674); extracellular matri…	3.22	0.414	-2.418	1438.1	550.9	7.11e-06	0.446	-2.2421	959.423	425.859	5.86e-21
A_23_P214168	AGTGCATCAACGGGATACAGTTCCATATTGCCTTAAACCTCCTTGTTTTAGACACACTAA	chr6:75,794,289-75,794,348	NM_004370	COL12A1	Collagen, type XII, alpha 1	skeletal system development (GO:0001501); structural molecule activity (GO:0005198); protein binding (GO:0005515); extracellular region (GO:0005576); proteinaceous extracellular matrix (GO:0005578); collagen type XII (GO:0005595); cell adhesion (GO:0007155); extracellular matrix structural constituent conferring tensile strength (GO:0030020); collagen fibril organization (GO:0030199)	3.22	0.595	-1.68	57494.8	33569	4.96e-08	0.5404	-1.8506	49467.5	26609.1	5.32e-11
A_23_P160318	TGGATGAAAGACTCCGTTGGGAATAAATGGCCAAAGCTTATAGGACTCTGTGACAGGTTG	chr1:32,118,175-32,118,234	NM_001856	COL16A1	Collagen, type XVI, alpha 1	integrin binding (GO:0005178); structural molecule activity (GO:0005198); protein binding (GO:0005515); extracellular region (GO:0005576); proteinaceous extracellular matrix (GO:0005578); collagen type XVI (GO:0005597); cell adhesion (GO:0007155); integrin-mediated signaling pathway (GO:0007229); female pregnancy (GO:0007565)	3.22	0.598	-1.674	26758.1	15636.6	1.18e-06	0.5974	-1.6738	23128.8	13762.9	4.62e-08
A_23_P500464	TGCAAAATAAAATCTCGGTGTTCTATTTATTTATTGTCTTCCTGTAAGACCTTCGGGTCA	chr12:48,366,949-48,367,008	NM_001844	COL2A1	Collagen, type II, alpha 1	cartilage condensation (GO:0001502); tissue homeostasis (GO:0001894); endochondral ossification (GO:0001958); chondrocyte differentiation (GO:0002062); heart morphogenesis (GO:0003007); extracellular region (GO:0005576); collagen (GO:0005581); collagen type II (GO:0005585); basement membrane (GO:0005604); extracellular space (GO:0005615); cytoplasm (GO:0005737); proteoglycan metabolic process (GO…	3.22	0.541	-1.848	174.3	92.5	9.61e-10	0.3923	-2.5493	131.46	51.6214	6.51e-38
A_33_P3629678	TCCCGTTCTCCCCAGACCACTCTAGCCACAGTATATTGCAATAAAATTACTTCTTATATT	chr9:137,736,327-137,736,386	NM_000093	COL5A1	Collagen, type V, alpha 1	blood vessel development (GO:0001568); heart morphogenesis (GO:0003007); integrin binding (GO:0005178); extracellular matrix structural constituent (GO:0005201); protein binding (GO:0005515); extracellular region (GO:0005576); collagen (GO:0005581); collagen type V (GO:0005588); basement membrane (GO:0005604); cell adhesion (GO:0007155); heparin binding (GO:0008201); cell migration (GO:0016477); …	3.22	0.563	-1.777	77729.3	43144.1	1.29e-12	0.514	-1.9457	72023.4	36989.8	1.49e-28
A_23_P144071	TTCTGTGGAGGAGTACCAGGACCCTGAAGCTCCTTGGGATAGTGATGACCCCTGTTCCCT		NM_000094	COL7A1	Collagen, type VII, alpha 1	serine-type endopeptidase inhibitor activity (GO:0004867); protein binding (GO:0005515); extracellular region (GO:0005576); collagen type VII (GO:0005590); basement membrane (GO:0005604); cell adhesion (GO:0007155); epidermis development (GO:0008544); peptidase inhibitor activity (GO:0030414)	3.22	0.585	-1.709	3997.7	2360.1	5.11e-10	0.6149	-1.6264	4956.92	3047	5.32e-19
A_23_P40108	TCAAAAGGCCCTAGCTAATAAACCTGTAAGCCCAGCATTTGAGAGAAGGTAGGGTGTGTA	chr20:61,472,271-61,472,330	NM_001853	COL9A3	Collagen, type IX, alpha 3	extracellular region (GO:0005576); proteinaceous extracellular matrix (GO:0005578); collagen type IX (GO:0005594); extracellular matrix structural constituent conferring tensile strength (GO:0030020)	3.22	0.539	-1.856	156228	81909.1	3.56e-09	0.4489	-2.2278	145798	65140.1	1.23e-19
A_24_P196528	TTCTCCTATCATGTGGTCAAAGTTATTGTTGTATACCAGCGATGGGATGTATACTTTTGT	chr1:197,447,438-197,447,497	NM_201253	CRB1	Crumbs homolog 1 (Drosophila)	calcium ion binding (GO:0005509); extracellular region (GO:0005576); plasma membrane (GO:0005886); establishment or maintenance of cell polarity (GO:0007163); cell-cell signaling (GO:0007267); visual perception (GO:0007601); integral to membrane (GO:0016021); cellular membrane organization (GO:0016044); apical plasma membrane (GO:0016324); eye photoreceptor cell development (GO:0042462); response…	3.22	0.426	-2.35	106.5	45.7	3.47e-24	0.3354	-2.9815	70.6043	23.5224	1.02e-11
A_23_P394986	TCATTAAAGGTCACTGCTGCTTCAAAGGACTTTGCCCAGTGGATGCCATTCATAACCACA	chr2:101,965,449-101,965,507	NM_153836	CREG2	Cellular repressor of E1A-stimulated genes 2	extracellular region (GO:0005576); endoplasmic reticulum (GO:0005783); Golgi apparatus (GO:0005794)	3.22	0.416	-2.402	68.8	28.2	8.56e-17	0.4411	-2.267	31.5348	13.2515	4.69e-05
A_33_P3422479	AATGAAGATGCAGAGAGATGAAGCTACTTTCCCAGGGCTATATGGCAAGCAAGTCGCAAA	chr3:9,985,671-9,985,730	NM_001031717	CRELD1	Cysteine-rich with EGF-like domains 1	calcium ion binding (GO:0005509); membrane (GO:0016020); integral to membrane (GO:0016021)	3.22	0.652	-1.534	74.2	48.2	1.67e-10	0.6223	-1.607	66.0913	41.182	4.92e-09
A_33_P3402526	GAAATAGAGACGCATCTTCATAAACAGGCATACAGGACAAACAGCGAAGCTGTTGGTTGA	chrX:100,212,469-100,212,528	NM_018590	CSGALNACT2	Chondroitin sulfate N-acetylgalactosaminyltransferase 2	protein binding (GO:0005515); Golgi apparatus (GO:0005794); acetylgalactosaminyltransferase activity (GO:0008376); membrane (GO:0016020); integral to membrane (GO:0016021); transferase activity (GO:0016740); proteoglycan biosynthetic process (GO:0030166); integral to Golgi membrane (GO:0030173); Golgi cisterna membrane (GO:0032580); metal ion binding (GO:0046872); glucuronylgalactosylproteoglycan…	3.22	0.617	-1.621	4493	2745.9	5.19e-10	0.5873	-1.7026	3183.3	1890.94	1.43e-05
A_33_P3230244	AAGAGGGTGTAATATAGCCTGTGCAATGCCACCAATCTTTAAAGCAAATCAGAGTTCTAA	chr8:2,792,900-2,792,959	NM_033225	CSMD1	CUB and Sushi multiple domains 1	membrane (GO:0016020); integral to membrane (GO:0016021)	3.22	0.566	-1.766	637.2	356.9	1.01e-10	0.6578	-1.5202	503.568	330.919	4.8e-08
A_23_P121011	GCGTGATGTTCCTTAGCCCAAAGACGGTGAGACAGGGCTGAAATCAGGTGGCTTCTGCCA	chr3:39,184,160-39,184,219	NM_033027	CSRNP1	Cysteine-serine-rich nuclear protein 1	molecular_function (GO:0003674); sequence-specific DNA binding transcription factor activity (GO:0003700); cellular_component (GO:0005575); nucleus (GO:0005634); regulation of transcription, DNA-dependent (GO:0006355); apoptotic process (GO:0006915); post-embryonic development (GO:0009791); positive regulation of transcription from RNA polymerase II promoter (GO:0045944); platelet-derived growth …	3.22	0.56	-1.787	242	137.9	7.92e-06	0.5068	-1.9733	206.221	103.987	2.58e-08
A_33_P3330264	AAGCTTGCCTCAATCCTGCATCCCCCATAGTTAAGAAAATCATCGAAAAGATGCTGAACA	chr4:74,735,646-74,735,705	NM_001511	CXCL1	Chemokine (C-X-C motif) ligand 1 (melanoma growth stimulating activity, alpha)	receptor binding (GO:0005102); extracellular region (GO:0005576); extracellular space (GO:0005615); chemotaxis (GO:0006935); inflammatory response (GO:0006954); immune response (GO:0006955); signal transduction (GO:0007165); G-protein coupled receptor signaling pathway (GO:0007186); nervous system development (GO:0007399); chemokine activity (GO:0008009); enzyme activator activity (GO:0008047); g…	3.22	0.427	-2.342	91.3	38.3	2.64e-17	0.4909	-2.037	89.1433	42.5103	2.32e-07
A_23_P202448	GTGACATTTCCATGCATAAATGCGATCCACAGAAGGTCCTGGTGGTATTTGTAACTTTTT	chr10:44,872,888-44,872,947	NM_199168	CXCL12	Chemokine (C-X-C motif) ligand 12 (stromal cell-derived factor 1)	signal transducer activity (GO:0004871); receptor binding (GO:0005102); extracellular region (GO:0005576); extracellular space (GO:0005615); cellular calcium ion homeostasis (GO:0006874); chemotaxis (GO:0006935); immune response (GO:0006955); cell adhesion (GO:0007155); signal transduction (GO:0007165); G-protein coupled receptor signaling pathway (GO:0007186); chemokine activity (GO:0008009); bl…	3.22	0.626	-1.599	5064.5	3256.4	3.58e-06	0.4461	-2.2416	4546.48	2029.22	0
A_23_P315364	CAATGTGACGGCAGGGAAATGTATGTGTGTCTATTTTGTAACTGTAAAGATGAATGTCAG	chr4:74,962,985-74,963,044	NM_002089	CXCL2	Chemokine (C-X-C motif) ligand 2	extracellular region (GO:0005576); extracellular space (GO:0005615); soluble fraction (GO:0005625); chemotaxis (GO:0006935); inflammatory response (GO:0006954); immune response (GO:0006955); G-protein coupled receptor signaling pathway (GO:0007186); chemokine activity (GO:0008009)	3.22	0.219	-4.561	1196.2	236.7	3.76e-14	0.3266	-3.0617	695.26	216.637	1.29e-09
A_24_P183150	GATGTGAGTGTGTTTCATCAAACATAGCTCAGTCCTGATTATTTAATTGGAATATGATGG	chr4:74,902,702-74,902,761	NM_002090	CXCL3	Chemokine (C-X-C motif) ligand 3	protein binding (GO:0005515); extracellular region (GO:0005576); extracellular space (GO:0005615); chemotaxis (GO:0006935); inflammatory response (GO:0006954); immune response (GO:0006955); G-protein coupled receptor signaling pathway (GO:0007186); chemokine activity (GO:0008009); neutrophil chemotaxis (GO:0030593)	3.22	0.256	-3.908	1101.8	256.1	1.22e-12	0.4189	-2.3869	756.064	297.973	3.9e-05
A_23_P102000	TGCTGGTTTTTCAGTTTTCAGGAGTGGGTTGATTTCAGCACCTACAGTGTACAGTCTTGT	chr2:136,871,953-136,872,012	NM_001008540	CXCR4	Chemokine (C-X-C motif) receptor 4	activation of MAPK activity (GO:0000187); response to hypoxia (GO:0001666); actin binding (GO:0003779); G-protein coupled receptor activity (GO:0004930); protein binding (GO:0005515); cytoplasm (GO:0005737); plasma membrane (GO:0005886); integral to plasma membrane (GO:0005887); apoptotic process (GO:0006915); chemotaxis (GO:0006935); inflammatory response (GO:0006954); immune response (GO:000695…	3.22	0.279	-3.582	4612.2	1302.8	7.43e-38	0.1995	-5.013	3447.5	679.882	1.99e-26
A_23_P10647	TAGTTGTATCTGAAACTGTTATGTATCTCTCTACCTTCTGGAAAACAGGGCTGGTATTCC	chr4:5,016,722-5,016,781	NM_018659	CYTL1	Cytokine-like 1	chondrocyte differentiation (GO:0002062); receptor binding (GO:0005102); extracellular region (GO:0005576); extracellular space (GO:0005615); soluble fraction (GO:0005625); signal transduction (GO:0007165); transcription activator activity (GO:0016563); positive regulation of transcription from RNA polymerase II promoter (GO:0045944); chondroitin sulfate proteoglycan biosynthetic process (GO:0050…	3.22	0.545	-1.836	20.7	11.3	2.54e-16	0.5654	-1.7686	17.7723	9.9819	4.04e-20
A_33_P3259135	GTGGACTTTATTGACTGTGAATTCATTTACATGTAACTTCTGACATTTCACTCTGTGCAA	chr4:4,420,708-4,420,767	NM_014392	D4S234E	DNA segment on chromosome 4 (unique) 234 expressed sequence	Golgi membrane (GO:0000139); nucleus (GO:0005634); cytoplasm (GO:0005737); Golgi apparatus (GO:0005794); dopamine receptor signaling pathway (GO:0007212); membrane (GO:0016020); integral to membrane (GO:0016021); dopamine receptor binding (GO:0050780)	3.22	0.57	-1.754	1680.5	955.6	1.77e-20	0.6607	-1.5137	1138.2	751.994	1.19e-13
A_32_P52785	GTCATCAACCTAACAAACACAACCTTCTCAGCAGCATTTCTCCCCTGTGATGGAAATAAA	chr6:39,872,302-39,872,361	NM_015345	DAAM2	Dishevelled associated activator of morphogenesis 2	actin binding (GO:0003779); cellular component organization (GO:0016043); Rho GTPase binding (GO:0017048); actin cytoskeleton organization (GO:0030036)	3.22	0.499	-2.004	819.8	402	2.15e-12	0.5357	-1.8668	724.412	387.695	4.41e-12
A_23_P65518	ACCGAAGCGTTGACCTGAACATATTAGTGCAATCCAGTCCAGATTGGACCTTTGATCCTA	chr14:59,114,713-59,114,772	NM_016651	DACT1	Dapper, antagonist of beta-catenin, homolog 1 (Xenopus laevis)	protein binding (GO:0005515); nucleus (GO:0005634); cytoplasm (GO:0005737); multicellular organismal development (GO:0007275); Wnt receptor signaling pathway (GO:0016055)	3.22	0.522	-1.917	12346.4	6466.9	4.22e-23	0.4233	-2.3626	9735.3	4121.85	4.9e-33
A_23_P26439	TTAGCTCAGAACACCAAATATCACCAGACTGCCTAAGAGACTTGATGACACCTCCCGGAA	chr16:90,071,998-90,072,057	NM_001042610	DBNDD1	Dysbindin (dystrobrevin binding protein 1) domain containing 1	protein binding (GO:0005515); cytoplasm (GO:0005737)	3.22	0.601	-1.665	422.4	255.9	1.57e-10	0.3558	-2.8105	461.419	166.839	1.04e-07
A_33_P3237734	TAAACTAAAACAGCACTTTAATAATGCGCTCCCCAAACAGAACAGCACTACCACCGGGGT	chr4:151,170,764-151,170,823	NM_001040260	DCLK2	Doublecortin-like kinase 2	nucleotide binding (GO:0000166); protein serine/threonine kinase activity (GO:0004674); ATP binding (GO:0005524); protein phosphorylation (GO:0006468); transferase activity (GO:0016740)	3.22	0.625	-1.6	81.4	49.9	1.78e-07	0.4224	-2.3674	46.4089	19.3102	1.09e-14
A_23_P104318	TCGTGGAGGTGGTTTGTGTATCTTACTGGTCTGAAGGGACCAAGTGTGTTTGTTGTTTGT	chr10:74,035,363-74,035,422	NM_019058	DDIT4	DNA-damage-inducible transcript 4	response to hypoxia (GO:0001666); intracellular (GO:0005622); cytoplasm (GO:0005737); apoptotic process (GO:0006915); negative regulation of signal transduction (GO:0009968)	3.22	0.539	-1.854	37214.5	20281.7	5.26e-22	0.5615	-1.7809	29531.1	16609.6	1.72e-12
A_33_P3372099	CCTGTTATGCTTACAAAATGGTGATGGCTTATGGAAGGCTGTTAAATTAATATTCCTGTT	chr4:101,107,080-101,107,139	NM_145244	DDIT4L	DNA-damage-inducible transcript 4-like	cytoplasm (GO:0005737); negative regulation of signal transduction (GO:0009968)	3.22	0.505	-1.98	5114.9	2589	9.26e-30	0.5705	-1.753	3413.87	1946.18	4.42e-14
A_24_P130936	AGAACATCACACAGAAAGTAGTTTGGGTGGAAGACTTAGATAAACGGTCATTTCTACTGG	chrY:15,027,862-15,027,921	NM_004660	DDX3Y	DEAD (Asp-Glu-Ala-Asp) box polypeptide 3, Y-linked	nucleotide binding (GO:0000166); DNA binding (GO:0003677); RNA binding (GO:0003723); helicase activity (GO:0004386); ATP binding (GO:0005524); nucleus (GO:0005634); cytoplasm (GO:0005737); plasma membrane (GO:0005886); ATP-dependent helicase activity (GO:0008026); hydrolase activity (GO:0016787)	3.22	0.516	-1.937	4343.1	2221.9	2.39e-13	0.35	-2.857	2288.52	811.343	4.66e-17
A_23_P256624	AGTGGTAGTACAAGAGGAAACGTGTTTGCATCAGTTGATACCAGAAAGGGCAAGAGCACT		NM_024415	DDX4	DEAD (Asp-Glu-Ala-Asp) box polypeptide 4	nucleotide binding (GO:0000166); nucleic acid binding (GO:0003676); helicase activity (GO:0004386); protein binding (GO:0005515); ATP binding (GO:0005524); nucleus (GO:0005634); cytoplasm (GO:0005737); multicellular organismal development (GO:0007275); ATP-dependent helicase activity (GO:0008026); hydrolase activity (GO:0016787); ribonucleoprotein complex (GO:0030529); regulation of protein local…	3.22	0.531	-1.882	520.6	272.1	4.92e-10	0.563	-1.7763	386.275	217.412	5.43e-16
A_23_P66719	GTGAACTGATCCCTTTGCAACCGTCTAGCTAGGTAGTTAAATTACCCCCATGTTAATGAA	chr17:27,225,049-27,225,108	NM_144683	DHRS13	Dehydrogenase/reductase (SDR family) member 13	binding (GO:0005488); extracellular region (GO:0005576); oxidoreductase activity (GO:0016491); oxidation-reduction process (GO:0055114)	3.22	0.49	-2.04	2513.8	1251.5	1.65e-11	0.5106	-1.9586	2541.66	1297.82	1.22e-31
A_33_P3424112	GAAGATTTACTACTTCCAATAGCAGCAATGTTGTCTGTGGAAAACGTCTTCATTAGACCT	chr17:58,064,809-58,064,868	NM_024612	DHX40	DEAH (Asp-Glu-Ala-His) box polypeptide 40	nucleotide binding (GO:0000166); nucleic acid binding (GO:0003676); helicase activity (GO:0004386); ATP binding (GO:0005524); ATP-dependent helicase activity (GO:0008026); hydrolase activity (GO:0016787)	3.22	0.607	-1.649	4402.2	2633	3.9e-08	0.5776	-1.7313	2939.86	1710.29	1.7e-08
A_24_P120109	TTTTATATGAACTTGAAATTCGATTTTCTAAAGACCACAAATATCCCTACCAAGCTCCGC	chr2:39,088,441-39,088,500	NM_198963	DHX57	DEAH (Asp-Glu-Ala-Asp/His) box polypeptide 57	nucleotide binding (GO:0000166); nucleic acid binding (GO:0003676); helicase activity (GO:0004386); protein binding (GO:0005515); ATP binding (GO:0005524); ATP-dependent helicase activity (GO:0008026); zinc ion binding (GO:0008270); hydrolase activity (GO:0016787); metal ion binding (GO:0046872)	3.22	0.663	-1.509	111.7	73.3	1.53e-06	0.4542	-2.2015	70.3947	32.3814	1.5e-11
A_23_P18282	CACATTGAGATCACTACTCAGTGCATAGCGAAGACCAGTATGGCAAAATTAGTCTTGGAA	chr3:38,164,126-38,164,185	NM_007335	DLEC1	Deleted in lung and esophageal cancer 1	molecular_function (GO:0003674); cytoplasm (GO:0005737); negative regulation of cell proliferation (GO:0008285)	3.22	0.418	-2.393	299.2	125.3	1.33e-38	0.4943	-2.0233	260.034	128.459	2.36e-29
A_23_P416142	GAAACAGATCATAGAAGAACAATCTGGTTCTTACATCTGGGTTCCGGCAAAAGAAAAGCT	chr3:196,771,498-196,771,557	NM_004087	DLG1	Discs, large homolog 1 (Drosophila)	endothelial cell proliferation (GO:0001935); guanylate kinase activity (GO:0004385); phosphoprotein phosphatase activity (GO:0004721); protein binding (GO:0005515); endoplasmic reticulum (GO:0005783); endoplasmic reticulum membrane (GO:0005789); cytosol (GO:0005829); cell-cell junction (GO:0005911); actin filament organization (GO:0007015); establishment or maintenance of cell polarity (GO:000716…	3.22	0.44	-2.273	18390.3	7836.4	1.58e-10	0.4152	-2.4082	14717	6132.29	1.75e-28
A_23_P124514	CTGGAATCTCTTATGGAGATGAATAAGCGTCTAACAGAGGAACAAGCCAAGAAAACCTAT		NM_001364	DLG2	Discs, large homolog 2 (Drosophila)	guanylate kinase activity (GO:0004385); protein binding (GO:0005515); plasma membrane (GO:0005886); postsynaptic density (GO:0014069); cell junction (GO:0030054); anchored to membrane (GO:0031225); synapse (GO:0045202); postsynaptic membrane (GO:0045211)	3.22	0.396	-2.524	275.7	106.3	6.39e-14	0.4149	-2.4104	225.991	93.5208	5.24e-31
A_23_P164196	TACCTACTTACCATACTGGGAGGTAGAAGAGATGCAGAGAAATGTGGAATTTGTGGACCT	chr17:48,051,866-48,051,925	NM_138281	DLX4	Distal-less homeobox 4	sequence-specific DNA binding transcription factor activity (GO:0003700); protein binding (GO:0005515); nucleus (GO:0005634); regulation of transcription, DNA-dependent (GO:0006355); multicellular organismal development (GO:0007275); sequence-specific DNA binding (GO:0043565)	3.22	0.603	-1.66	300.6	183.5	9.28e-08	0.6401	-1.5622	204.561	130.385	6.67e-06
A_23_P164068	TTGGAGGCTGCCTAGAGGGACAGGTGGGTGAAGGGTCACCACAGACACTTAGAACGGTAA	chr17:11,872,883-11,872,942	NM_001372	DNAH9	Dynein, axonemal, heavy chain 9	nucleotide binding (GO:0000166); motor activity (GO:0003774); microtubule motor activity (GO:0003777); ATP binding (GO:0005524); cytoskeleton (GO:0005856); axonemal dynein complex (GO:0005858); microtubule (GO:0005874); cellular component movement (GO:0006928); microtubule-based movement (GO:0007018); spermatogenesis (GO:0007283); ATPase activity (GO:0016887); cell projection organization (GO:003…	3.22	0.481	-2.081	2395.1	1158.1	3.91e-22	0.4207	-2.3771	2378.01	999.264	7.08e-30
A_23_P258944	ATTTCTTTCTTAGTTGTTGGCACTCTTAGGTCTTAGTATGGATTTATGTGTTTGTGTGTG	chr7:108,214,515-108,214,574	NM_012328	DNAJB9	DnaJ (Hsp40) homolog, subfamily B, member 9	protein binding (GO:0005515); nucleus (GO:0005634); nucleolus (GO:0005730); cytoplasm (GO:0005737); endoplasmic reticulum (GO:0005783); protein folding (GO:0006457); heat shock protein binding (GO:0031072); unfolded protein binding (GO:0051082)	3.22	0.523	-1.913	9351.1	4729	1.28e-06	0.6206	-1.6113	6252.9	3880.49	3.67e-19
A_24_P203622	ACCCTGACAGTAGAGTTAGACCTACCAGAGAAATCTTAGAGTTTCCCGCAAGGGATGTTT	chr1:63,084,399-63,084,458	NM_033407	DOCK7	Dedicator of cytokinesis 7	microtubule cytoskeleton organization (GO:0000226); guanyl-nucleotide exchange factor activity (GO:0005085); GTP binding (GO:0005525); multicellular organismal development (GO:0007275); nervous system development (GO:0007399); axonogenesis (GO:0007409); cell differentiation (GO:0030154); axon (GO:0030424); growth cone (GO:0030426); neuron projection development (GO:0031175); activation of Rac GTP…	3.22	0.557	-1.797	476.7	264.2	5.43e-20	0.5608	-1.7831	352.314	198.189	4.94e-15
A_33_P3626301	CCCATTACACTATGGCACAATGCCGTGTGTCAAAAACAATCACCCTTTGGCTTATTTACA	chr7:35,121,131-35,121,190		DPY19L2P1	dpy-19-like 2 pseudogene 1 (C. elegans)	membrane (GO:0016020); integral to membrane (GO:0016021)	3.22	0.512	-1.952	3053.8	1527.9	1.28e-08	0.548	-1.825	2457.12	1345	3.99e-16
A_23_P4494	CCATCCTTGCAATATTGTTGGGCATAGCATTGCTCTTTTGCATCCTGTTTACGCTGGTCT		NM_024422	DSC2	Desmocollin 2	calcium ion binding (GO:0005509); protein binding (GO:0005515); plasma membrane (GO:0005886); cell adhesion (GO:0007155); homophilic cell adhesion (GO:0007156); integral to membrane (GO:0016021); cell junction (GO:0030054); desmosome (GO:0030057)	3.22	0.382	-2.62	311.9	118.4	1.25e-30	0.2666	-3.7505	200.632	53.7721	5.25e-14
A_23_P110712	TGTCTACTCCTAGAAGAACCAAATACCTCAATTTTTGTTTTTGAGTACTGTACTATCCTG	chr5:172,195,296-172,195,355	NM_004417	DUSP1	Dual specificity phosphatase 1	non-membrane spanning protein tyrosine phosphatase activity (GO:0004726); protein binding (GO:0005515); nucleus (GO:0005634); protein dephosphorylation (GO:0006470); response to oxidative stress (GO:0006979); cell cycle (GO:0007049); response to light stimulus (GO:0009416); hydrolase activity (GO:0016787); MAP kinase tyrosine/serine/threonine phosphatase activity (GO:0017017); response to estradi…	3.22	0.576	-1.736	14560.2	8280.5	4e-11	0.5461	-1.831	11530.2	6296.71	8.41e-45
A_23_P31721	AGTTCACTGATTCTGAAGTGTTCTTCCCTAATACTTTCTTTACTTCACAAAACTTCAACC	chr8:86,126,199-86,126,258	NM_001951	E2F5	E2F transcription factor 5, p130-binding	sequence-specific DNA binding transcription factor activity (GO:0003700); protein binding (GO:0005515); nucleus (GO:0005634); nucleoplasm (GO:0005654); transcription factor complex (GO:0005667); regulation of transcription, DNA-dependent (GO:0006355); transcription factor binding (GO:0008134)	3.22	0.658	-1.519	4675	3016.2	3.03e-05	0.6663	-1.5008	2684.61	1784.56	2.78e-08
A_23_P401606	ACATGACTGCCTATCAGTAGATTGATCTGTATTTAATATTCGTTAATTAAATCTGCAGTT	chr5:83,238,463-83,238,522	NM_005711	EDIL3	EGF-like repeats and discoidin I-like domains 3	integrin binding (GO:0005178); calcium ion binding (GO:0005509); protein binding (GO:0005515); extracellular region (GO:0005576); cell adhesion (GO:0007155); multicellular organismal development (GO:0007275); positive regulation of cell-substrate adhesion (GO:0010811)	3.22	0.607	-1.648	18265.1	10781.9	1.74e-05	0.455	-2.1978	11610.1	5369.09	3.47e-06
A_23_P312150	TTATTTTAATGTATTTTTTAGACCCTCTATTTACCTGCGAACTTGTGTTTATAATAAATG	chr1:41,944,456-41,944,515	NM_001956	EDN2	Endothelin 2	prostaglandin biosynthetic process (GO:0001516); ovarian follicle rupture (GO:0001543); positive regulation of leukocyte chemotaxis (GO:0002690); hormonal regulation of the force of heart contraction (GO:0003058); positive regulation of the force of heart contraction by chemical signal (GO:0003099); regulation of systemic arterial blood pressure by endothelin (GO:0003100); hormone activity (GO:00…	3.22	0.295	-3.385	877	241.5	1.16e-14	0.2999	-3.3349	630.351	175.915	5.28e-09
A_33_P3264042	CTCATCAGATACCAGTGAATGTGACACAGACTCAGGAAGAAAAAGAAAACAGAAAGGTTT	chr7:128,109,147-128,109,206	NM_001144933	EFCAB3	EF-hand calcium binding domain 3	calcium ion binding (GO:0005509)	3.22	0.322	-3.11	834	254.3	2.27e-13	0.3729	-2.6816	700.335	256.024	1.93e-12
A_23_P501007	AGGCAGCCATCATAACCATTGAATAGCATGCAAGGGTAAGAATGAGTTTTTAACTGCTTT	chr2:56,093,788-56,093,847	NM_004105	EFEMP1	EGF-containing fibulin-like extracellular matrix protein 1	calcium ion binding (GO:0005509); protein binding (GO:0005515); extracellular region (GO:0005576); proteinaceous extracellular matrix (GO:0005578); visual perception (GO:0007601)	3.22	0.323	-3.101	306678	97836	0	0.3568	-2.8023	249956	89784.7	2.08e-21
A_32_P83049	GCGATCTCCCAGTGAGCCATCACGATGCCCTTTTCAAATAAATGTTAATGTTGTCACCAC	chr2:25,381,946-25,382,005	NM_014971	EFR3B	EFR3 homolog B (S. cerevisiae)	binding (GO:0005488)	3.22	0.574	-1.741	15064.5	8753.2	1.27e-11	0.5317	-1.8808	13288.5	7065.33	1.49e-28
A_23_P215790	TATCAAGGAAGAAATGGTTCAGAAAATATTTTCAGCCTACAGTTATGTTCAGTCACACAC	chr7:55,274,841-55,274,900	NM_005228	EGFR	Epidermal growth factor receptor (erythroblastic leukemia viral (v-erb-b) oncogene homolog, avian)	nucleotide binding (GO:0000166); activation of MAPKK activity (GO:0000186); cell morphogenesis (GO:0000902); ossification (GO:0001503); double-stranded DNA binding (GO:0003690); MAPK/ERK kinase kinase activity (GO:0004710); protein tyrosine kinase activity (GO:0004713); receptor signaling protein tyrosine kinase activity (GO:0004716); transmembrane signaling receptor activity (GO:0004888); epider…	3.22	0.628	-1.593	2834.2	1798	8.59e-13	0.5685	-1.759	2232.19	1268.87	6.03e-35
A_23_P343935	GAGGGTTGAACTCAATAAACCTTCAGATTCGGTCGGTAAAGACGTCTTCTAGAGCCTTTG	chr1:231,502,149-231,502,208	NM_022051	EGLN1	Egl nine homolog 1 (C. elegans)	response to hypoxia (GO:0001666); embryonic placenta development (GO:0001892); iron ion binding (GO:0005506); protein binding (GO:0005515); cytosol (GO:0005829); heart development (GO:0007507); zinc ion binding (GO:0008270); oxidoreductase activity, acting on single donors with incorporation of molecular oxygen, incorporation of two atoms of oxygen (GO:0016702); oxidoreductase activity, acting on…	3.22	0.496	-2.016	6226.5	3122.1	3.13e-16	0.4976	-2.0095	5198.08	2586.71	1.66e-35
A_23_P401774	GTTTGGAATTATGATTGTAGTCTGTTGAATAGTATTTACCATGGCATTTCATACCCATGG	chr11:107,537,312-107,537,371	NM_018712	ELMOD1	ELMO/CED-12 domain containing 1	cytoskeleton (GO:0005856); phagocytosis (GO:0006909)	3.22	0.548	-1.825	2547	1329.5	2.64e-05	0.4925	-2.0306	1545.71	765.196	5.8e-17
A_24_P186943	TGGACTTGGAGTTGGTGCTGGTGTTCCTGGACTTGGAGTTGGTGCTGGTGTTCCTGGCTT	chr7:73,474,764-73,474,823	NM_000501	ELN	Elastin	extracellular matrix structural constituent (GO:0005201); extracellular region (GO:0005576); proteinaceous extracellular matrix (GO:0005578); respiratory gaseous exchange (GO:0007585); blood circulation (GO:0008015); cell proliferation (GO:0008283); organ morphogenesis (GO:0009887); extracellular matrix constituent conferring elasticity (GO:0030023)	3.22	0.572	-1.747	230.3	133.7	6.42e-06	0.4278	-2.3374	170.715	73.1888	4.42e-14
A_32_P87568	CTTGCTTGACTCAAGTTGTTTGAAAATCTGAATTAAACAGGATCTCATTGTCAGGAAACA	chr1:225,675,094-225,675,153	NM_001008493	ENAH	Enabled homolog (Drosophila)	actin binding (GO:0003779); cytoplasm (GO:0005737); cytosol (GO:0005829); cytoskeleton (GO:0005856); focal adhesion (GO:0005925); SH3 domain binding (GO:0017124); lamellipodium (GO:0030027); cell junction (GO:0030054); filopodium (GO:0030175); synapse (GO:0045202); intracellular transport (GO:0046907); WW domain binding (GO:0050699)	3.22	0.664	-1.505	2679.7	1746.2	5.61e-05	0.5696	-1.7557	1812.7	1031.93	4.3e-17
A_23_P137391	GGAGCTTGGCAGAAGTTCACAGCCAGTGCAGGAATCCAGGTAGTGGGGGATGATCTCACA	chr1:8,924,054-8,924,113	NM_001428	ENO1	Enolase 1, (alpha)	phosphopyruvate hydratase complex (GO:0000015); negative regulation of transcription from RNA polymerase II promoter (GO:0000122); magnesium ion binding (GO:0000287); sequence-specific DNA binding transcription factor activity (GO:0003700); transcription corepressor activity (GO:0003714); serine-type endopeptidase activity (GO:0004252); phosphopyruvate hydratase activity (GO:0004634); protein bin…	3.22	0.659	-1.518	66233.3	43977.9	6.81e-09	0.5841	-1.7121	59840.4	35013.2	2.46e-10
A_24_P236091	TTCATTCATCCCATTAATCATTTCCCCATAACTCAATGGCCTAAAACTGGCCTGACTTGG	chr12:7,032,482-7,032,541	NM_001975	ENO2	Enolase 2 (gamma, neuronal)	phosphopyruvate hydratase complex (GO:0000015); magnesium ion binding (GO:0000287); phosphopyruvate hydratase activity (GO:0004634); intracellular (GO:0005622); soluble fraction (GO:0005625); insoluble fraction (GO:0005626); cytoplasm (GO:0005737); plasma membrane (GO:0005886); gluconeogenesis (GO:0006094); glycolysis (GO:0006096); response to organic cyclic compound (GO:0014070); lyase activity …	3.22	0.419	-2.385	14316.5	5988.9	3.59e-42	0.5382	-1.8579	15215.7	8168.81	3.64e-06
A_23_P410115	TGCTAGTGTTAGGAGTTAAATGGAAACAAGAAGGACATGGGGCAAATGTTTTTACTGTCA	chr22:40,139,119-40,139,178	NM_152512	ENTHD1	ENTH domain containing 1		3.22	0.253	-3.96	76.4	17.5	3.22e-06	0.6004	-1.6656	50.9875	30.578	4.25e-06
A_23_P210210	ACACTGAAAAATATTCCAAGCTTCATATTAACCCTACCTGTCAACGTAACGATTTCATGA	chr2:46,613,666-46,613,725	NM_001430	EPAS1	Endothelial PAS domain protein 1	angiogenesis (GO:0001525); response to hypoxia (GO:0001666); embryonic placenta development (GO:0001892); blood vessel remodeling (GO:0001974); regulation of heart rate (GO:0002027); DNA binding (GO:0003677); specific RNA polymerase II transcription factor activity (GO:0003704); sequence-specific distal enhancer binding RNA polymerase II transcription factor activity (GO:0003705); transcription c…	3.22	0.351	-2.847	42032.3	14638.9	2.24e-40	0.4439	-2.2527	32678.6	14503.7	9.76e-22
A_23_P140675	AACATGTTCCAGAACCTAACCAACTATAAAAGCGTCACCGTGGTAGCCCCTGAACTATCA	chr15:43,489,506-43,489,565	NM_000119	EPB42	Erythrocyte membrane protein band 4.2	protein-glutamine gamma-glutamyltransferase activity (GO:0003810); structural constituent of cytoskeleton (GO:0005200); protein binding (GO:0005515); ATP binding (GO:0005524); cytoplasm (GO:0005737); cytoskeleton (GO:0005856); plasma membrane (GO:0005886); regulation of cell shape (GO:0008360); peptide cross-linking (GO:0018149); erythrocyte maturation (GO:0043249)	3.22	0.465	-2.149	32.7	15.2	6.86e-14	0.3643	-2.7449	33.4946	12.1385	1.18e-18
A_23_P147822	GGAGCTGGAAGAACTCATGAACAAGTTTCATTCCATGAATCAGAGGAGGGGGGAGGACAG	chr11:726,918-726,977	NM_022772	EPS8L2	EPS8-like 2	cytoplasm (GO:0005737)	3.22	0.521	-1.921	641.7	336.1	7.61e-20	0.5055	-1.9781	604.994	305.927	4.59e-22
A_23_P4679	TTTGGCCTTAACACCCAGGAACTTTTCTATTACAATCGCTTAGGAAGTAAAGCCTTGTCT	chr19:42,752,246-42,752,305	NM_006494	ERF	Ets2 repressor factor	sequence-specific DNA binding transcription factor activity (GO:0003700); ligand-regulated transcription factor activity (GO:0003706); transcription corepressor activity (GO:0003714); nucleus (GO:0005634); regulation of transcription from RNA polymerase II promoter (GO:0006357); cell proliferation (GO:0008283); sequence-specific DNA binding (GO:0043565)	3.22	0.582	-1.718	477.7	282.7	3.87e-08	0.4908	-2.0375	424.118	208.241	1.12e-16
A_23_P106145	ATTGTGTTGGTTGTTTTAAATGTCGTCTGTGGGGAAAGCTTCAGACTCAGGGTTTGGGCA		NM_014584	ERO1L	ERO1-like (S. cerevisiae)	protein binding (GO:0005515); membrane fraction (GO:0005624); endoplasmic reticulum (GO:0005783); endoplasmic reticulum membrane (GO:0005789); microsome (GO:0005792); protein folding (GO:0006457); protein modification process (GO:0006464); protein thiol-disulfide exchange (GO:0006467); transport (GO:0006810); response to temperature stimulus (GO:0009266); membrane (GO:0016020); oxidoreductase act…	3.22	0.262	-3.822	9120	2342.1	0	0.3449	-2.8994	5843.18	2013.24	0
A_23_P46470	TCAGTATTTCCTGGGGATTGTTTGCTTTTTAAGTAAAACACTTCTGACCCATAGCTCAGT	chr1:8,072,208-8,072,267	NM_018948	ERRFI1	ERBB receptor feedback inhibitor 1	Rho GTPase activator activity (GO:0005100); protein binding (GO:0005515); cytoplasm (GO:0005737); response to stress (GO:0006950); negative regulation of epidermal growth factor-activated receptor activity (GO:0007175); protein kinase binding (GO:0019901); negative regulation of protein autophosphorylation (GO:0031953); skin morphogenesis (GO:0043589); regulation of keratinocyte differentiation (…	3.22	0.403	-2.485	72889.1	28761.7	1.23e-19	0.5348	-1.87	46111.9	24657.6	2.42e-29
A_23_P12405	GCCTCATTTCTTATCCCCGCCAAGGGTTTCCTCTCAGTCATTTGTTTACCAGAAACATGA	chr1:6,520,696-6,520,755	NM_031475	ESPN	Espin	actin binding (GO:0003779); cytoplasm (GO:0005737); brush border (GO:0005903); sensory perception of sound (GO:0007605); locomotory behavior (GO:0007626); actin cytoskeleton (GO:0015629); SH3 domain binding (GO:0017124); parallel actin filament bundle assembly (GO:0030046); filamentous actin (GO:0031941); stereocilium (GO:0032420); actin filament binding (GO:0051015)	3.22	0.519	-1.926	116	61.2	8.82e-11	0.5545	-1.8034	136.552	75.6315	5.09e-19
A_24_P751074	ATGCCGGAAACTCTCCTTCTGTGAGTATAACTCCTGAGTTCCTATAGCAGATAAGATATA	chr11:128,329,734-128,329,794	NM_005238	ETS1	V-ets erythroblastosis virus E26 oncogene homolog 1 (avian)	DNA binding (GO:0003677); sequence-specific DNA binding transcription factor activity (GO:0003700); protein binding (GO:0005515); nucleus (GO:0005634); immune response (GO:0006955); transcription factor binding (GO:0008134); negative regulation of cell proliferation (GO:0008285); PML body organization (GO:0030578); sequence-specific DNA binding (GO:0043565); positive regulation of erythrocyte dif…	3.22	0.664	-1.506	7430.9	4927.5	7.34e-14	0.5196	-1.9246	4773.28	2500.41	2.96e-07
A_23_P319859	GGGATGGGTTTGTCTTGTCTTCTTTTTAATTTATGGACTAGTCTCATTACTCCGGAATTA	chr20:45,817,096-45,817,155	NM_005244	EYA2	Eyes absent homolog 2 (Drosophila)	magnesium ion binding (GO:0000287); protein tyrosine phosphatase activity (GO:0004725); protein binding (GO:0005515); nucleus (GO:0005634); cytoplasm (GO:0005737); DNA repair (GO:0006281); apoptotic process (GO:0006915); response to DNA damage stimulus (GO:0006974); multicellular organismal development (GO:0007275); mesodermal cell fate specification (GO:0007501); metabolic process (GO:0008152); …	3.22	0.551	-1.815	163.2	90.5	7.71e-06	0.4678	-2.1375	107.513	50.2966	1.18e-37
A_23_P213562	AGTCTGATTTAATTGGGCACTATTTATTTACAAATGTTTTGCTCAATAGATTGCTCAAAT	chr5:76,030,669-76,030,728	NM_001992	F2R	Coagulation factor II (thrombin) receptor	activation of MAPKK activity (GO:0000186); connective tissue replacement involved in inflammatory response wound healing (GO:0002248); receptor activity (GO:0004872); G-protein coupled receptor activity (GO:0004930); receptor binding (GO:0005102); protein binding (GO:0005515); extracellular region (GO:0005576); Golgi apparatus (GO:0005794); plasma membrane (GO:0005886); integral to plasma membran…	3.22	0.558	-1.793	6566.3	3658.3	1.55e-24	0.4647	-2.1519	4328.92	2012.44	1e-34
A_23_P8820	CTCACCTTGAAGAATAATCCTAGAAAACTCACAAAATGTGTGATGCTTTTGTAGGTACCT	chr8:82,395,378-82,395,437	NM_001442	FABP4	Fatty acid binding protein 4, adipocyte	cytokine production (GO:0001816); transporter activity (GO:0005215); fatty acid binding (GO:0005504); protein binding (GO:0005515); soluble fraction (GO:0005625); nucleus (GO:0005634); cytoplasm (GO:0005737); cytosol (GO:0005829); negative regulation of protein kinase activity (GO:0006469); fatty acid metabolic process (GO:0006631); transport (GO:0006810); positive regulation of cell proliferatio…	3.22	0.438	-2.281	277.5	116.2	2.3e-07	0.371	-2.6956	200.104	71.6892	1.68e-07
A_23_P134139	GATGAAACCACTGCAGATGATAGAAACTGTAAGTCTGTTGTTAGCCTGGATGGAGACAAA		NM_001446	FABP7	Fatty acid binding protein 7, brain	transporter activity (GO:0005215); cytoplasm (GO:0005737); transport (GO:0006810); nervous system development (GO:0007399); negative regulation of cell proliferation (GO:0008285); lipid binding (GO:0008289)	3.22	0.445	-2.245	73778.9	32796.4	2.21e-40	0.4122	-2.4262	58790.1	24234.1	2.8e-45
A_32_P214925	CTGCAGCTGAATCACAGCTCTTGCCCTCATTGGTTTTGTTCTTGGTCTCCTAATAAGTGT	chr7:143,339,373-143,339,432	NM_173678	FAM115C	Family with sequence similarity 115, member C		3.22	0.177	-5.64	446.4	78.9	0	0.222	-4.5055	337.355	74.7838	1.4e-44
A_32_P195401	TCGGTATTGTTACGCTGTACTTATGTATTCCCTGTACCTGAACACTTGTTGCTGCCTCAC	chr2:203,634,375-203,634,434	NM_173511	FAM117B	Family with sequence similarity 117, member B		3.22	0.366	-2.734	3432.2	1212.1	1.05e-11	0.3919	-2.5518	2455.06	962.116	0
A_33_P3691916	GTTTGGAATTCTTTGCTCTACTGTTTACATTGCAGATTGCTATAATTTCAAGGAGTGAGA	chr4:89,647,881-89,647,940	NM_014883	FAM13A	Family with sequence similarity 13, member A		3.22	0.368	-2.715	7463.3	2647	1.87e-13	0.508	-1.9687	5051.98	2565.29	8.56e-28
A_24_P325107	TTCGACAGAATGGGAAGAATTCTTGATCAGCCATATGATGTAAACTTACAAGTAACCTCA		NM_020940	FAM160B1	Family with sequence similarity 160, member B1		3.22	0.515	-1.941	356.2	180.8	1.83e-11	0.5744	-1.7409	245.505	141.458	3.6e-08
A_23_P256542	CGTGCCTGTATTAAAAAGGATGTGGTATGAGGATCCATTTCATAAAGTATGATTTGCCCA	chr3:122,128,730-122,128,789	NM_014367	FAM162A	Family with sequence similarity 162, member A	membrane (GO:0016020); integral to membrane (GO:0016021)	3.22	0.341	-2.929	45062.7	15161.9	1.09e-32	0.4101	-2.4386	36125.1	14785.6	1.51e-19
A_23_P301572	TGGGATACATCACAGAGGATACTTGAAAAACATTTATTTTAAATCATCCGATTGAAGGAA	chr4:17,634,086-17,634,145	NM_015688	FAM184B	Family with sequence similarity 184, member B		3.22	0.588	-1.7	153.5	90.6	6.03e-16	0.3937	-2.54	98.7812	38.661	6.93e-11
A_33_P3238290	GCATTGGAGAACTTTAACTTGAACATTCTCATCGATACTTCCTGGACATATTTTGTGTTT	chr20:49,202,735-49,202,794	NM_080829	FAM65C	Family with sequence similarity 65, member C		3.22	0.524	-1.91	280.3	145.9	1.51e-21	0.4429	-2.2576	199.535	88.1569	2.07e-23
A_33_P3334443	CCTTCAACGCCATGGATTAGCACCAGTTTTGTTTACTTTAAGGTACTTTTCCCATTCATC	chr1:93,307,755-93,307,814	NM_001006605	FAM69A	Family with sequence similarity 69, member A	protein binding (GO:0005515); membrane (GO:0016020); integral to membrane (GO:0016021)	3.22	0.653	-1.532	7623.3	4877	1.75e-05	0.5846	-1.7107	5193.74	3037.69	6.28e-14
A_32_P203404	GGAGATGAAGACTGCAATTTCTTTGACTGTTTTTCAAGATGTGATTTACGAGTCAACAAA	chr18:72,109,220-72,109,279	NM_001044369	FAM69C	Family with sequence similarity 69, member C		3.22	0.424	-2.359	478.4	205.6	5.67e-15	0.3199	-3.1255	359.569	115.214	3.42e-41
A_33_P3332492	TCTAATTGATGCTGGGGCCAATGTGAATGTGAAGGACAGAAATGGAAAGACGCCCCTTAT	chr10:127,697,059-127,697,118	NM_145235	FANK1	Fibronectin type III and ankyrin repeat domains 1	nucleus (GO:0005634); cytoplasm (GO:0005737)	3.22	0.63	-1.588	674.9	420.5	1.57e-08	0.6311	-1.5846	534.748	337.336	1.99e-15
A_23_P363826	GGACAAGTAAATGGGCTCCATAGTCTCTAACCAGAGAATTTCTGCTGTTTTAAAGATTCA	chr11:33,768,458-33,768,518	NM_033406	FBXO3	F-box protein 3	ubiquitin-protein ligase activity (GO:0004842); proteolysis (GO:0006508); modification-dependent protein catabolic process (GO:0019941)	3.22	0.6	-1.666	1228.6	734.7	4.01e-15	0.5914	-1.6908	919.425	543.775	1.76e-20
A_23_P80048	GAAGTCTTTCTTACCCATGTGAGCTACCCCAGAGTCTAGTGCTTCCTCTGAATAAACCTA	chr20:34,146,520-34,146,579	NR_024377	FER1L4	fer-1-like 4 (C. elegans)	membrane (GO:0016020); integral to membrane (GO:0016021)	3.22	0.447	-2.238	5462.1	2407.8	1.56e-20	0.4202	-2.3797	5022.09	2110.98	4.54e-30
A_24_P365506	GTGCCCGATGTAAATGTAGCAGGAAGAAAATTTGGAATCAAGTTACTAATCCCTGTTGCC	chr20:6,068,460-6,068,519	NM_017671	FERMT1	Fermitin family homolog 1 (Drosophila)	protein binding (GO:0005515); cytoplasm (GO:0005737); cytosol (GO:0005829); cytoskeleton (GO:0005856); plasma membrane (GO:0005886); focal adhesion (GO:0005925); cell adhesion (GO:0007155); cell junction (GO:0030054); filamentous actin (GO:0031941); ruffle membrane (GO:0032587); cell projection (GO:0042995); keratinocyte proliferation (GO:0043616); keratinocyte migration (GO:0051546); establishme…	3.22	0.552	-1.812	119.6	66.2	2.28e-10	0.3475	-2.8781	83.2952	28.8284	1.27e-08
A_33_P3344482	GCAACATGAAACAGTGGAATGTCAACTGGGAAATCAAAATGGTAAACTCATAACAATGTT	chr14:53,326,272-53,326,331	NM_001135000	FERMT2	Fermitin family homolog 2 (Drosophila)	stress fiber (GO:0001725); protein binding (GO:0005515); cytoplasm (GO:0005737); cytosol (GO:0005829); cytoskeleton (GO:0005856); focal adhesion (GO:0005925); cell cortex (GO:0005938); cell adhesion (GO:0007155); regulation of cell shape (GO:0008360); actin cytoskeleton organization (GO:0030036); cell junction (GO:0030054)	3.22	0.571	-1.753	3645.1	2024.2	1.58e-06	0.6052	-1.6523	2592.19	1568.81	2.01e-21
A_33_P3401267	ATCTCAAATGTCATTCAGAATGGCCTCCGCCACACCTTTGGAAATTCAGGTGGAGAGAAA	chr2:36,787,931-36,787,990	NM_001042548	FEZ2	Fasciculation and elongation protein zeta 2 (zygin II)	protein binding (GO:0005515); signal transduction (GO:0007165); nervous system development (GO:0007399); axon guidance (GO:0007411)	3.22	0.583	-1.717	606.9	346.3	9.17e-07	0.61	-1.6393	452.724	275.979	6.08e-14
A_23_P112187	AGGGCTGGGATGAGGCTTGTACAACCCCCACCACCAATTTCCCAGGGACTCCAGGGTCCT	chr9:133,778,497-133,778,556	NM_032843	FIBCD1	Fibrinogen C domain containing 1	receptor binding (GO:0005102); extracellular space (GO:0005615); signal transduction (GO:0007165); chitin binding (GO:0008061); membrane (GO:0016020); integral to membrane (GO:0016021); metal ion binding (GO:0046872)	3.22	0.499	-2.002	122.5	62.8	3.15e-07	0.4702	-2.1267	135.408	63.2894	5e-10
A_23_P348253	AAGACTGTTAACTTTGGGGTGTGGAATTGTTGTGTTTCTTCTTTGCATTGACTGCTAGGA	chr7:105,673,392-105,673,451	NM_152750	FLJ23834	hypothetical protein FLJ23834	calcium ion binding (GO:0005509); protein binding (GO:0005515); plasma membrane (GO:0005886); cell adhesion (GO:0007155); homophilic cell adhesion (GO:0007156); integral to membrane (GO:0016021)	3.22	0.574	-1.743	33	19.2	1.62e-06	0.4937	-2.0256	19.1597	9.5137	1.12e-08
A_24_P497464	TGTCATGGAGTCATTGAATCTCACAGTCTCAACTGATAAAAGTTATTAAAGGTCGTCTGG	chr17:70,067,195-70,067,254		FLJ37644	hypothetical gene supported by AK094963		3.22	0.61	-1.639	1573.2	961.8	1.18e-17	0.6637	-1.5067	1212.77	805.582	1.61e-08
A_32_P222695	AGAAGATGAGAATGGCCTGTATTTTCTCCAGGGGAATCTGTGTAATGTGCCTTTTCCCTC	chr5:149,014,156-149,014,215	NM_001001669	FLJ41603	FLJ41603 protein	guanyl-nucleotide exchange factor activity (GO:0005085); Rho guanyl-nucleotide exchange factor activity (GO:0005089); protein binding (GO:0005515); intracellular (GO:0005622); cytoplasm (GO:0005737); regulation of Rho protein signal transduction (GO:0035023)	3.22	0.552	-1.812	3199	1776.4	4.5e-15	0.5596	-1.7868	2944.3	1647.36	1.15e-13
A_23_P211878	GCCCCAGCCAACTTCATGGGTCACTTTTTCTGGAAAATAATGATCTGTACAGACAGGACA	chr3:58,157,442-58,157,501	NM_001457	FLNB	Filamin B, beta	actin binding (GO:0003779); protein binding (GO:0005515); cytoplasm (GO:0005737); cell cortex (GO:0005938); cytoskeletal anchoring at plasma membrane (GO:0007016); signal transduction (GO:0007165); multicellular organismal development (GO:0007275); muscle organ development (GO:0007517); actin cytoskeleton (GO:0015629); integral to membrane (GO:0016021); Z disc (GO:0030018); actin cytoskeleton org…	3.22	0.574	-1.741	25045.1	14588	2.84e-08	0.6185	-1.6167	21337.1	13147.6	4e-07
A_32_P193080	ACTAAGCCACTGTTATTTTCCTTCCTCTCTGGCAGGGCACTTGATCCATTCCAAAGTCAA	chr2:153,505,480-153,505,539	NM_052905	FMNL2	Formin-like 2	actin binding (GO:0003779); cytoplasm (GO:0005737); cellular component organization (GO:0016043); Rho GTPase binding (GO:0017048); actin cytoskeleton organization (GO:0030036)	3.22	0.563	-1.776	28497.8	15637.3	1.2e-06	0.5163	-1.9369	17352.2	8996.67	6.95e-13
A_24_P409126	GGAAAAGATGGGAAATACAAAAGTGTATATGTGTAGGTATTTGTTGTTTTGCTTTCTCCC	chr13:49,720,040-49,720,099		FNDC3A	Fibronectin type III domain containing 3A	Golgi membrane (GO:0000139); acrosomal vesicle (GO:0001669); Golgi apparatus (GO:0005794); cytosol (GO:0005829); spermatid development (GO:0007286); fertilization (GO:0009566); vesicle membrane (GO:0012506); membrane (GO:0016020); integral to membrane (GO:0016021); cell-cell adhesion (GO:0016337); cytoplasmic vesicle (GO:0031410); vesicular fraction (GO:0042598); Sertoli cell development (GO:0060…	3.22	0.583	-1.715	134.1	77.2	6.53e-09	0.5832	-1.7146	48.5877	27.9605	2.88e-05
A_32_P34920	CTCCCTTGACGTTTGGCAGATGAAAAACAACTAAGCCTTTTTGAGGTGTAGAGATTCTCA	chr5:72,742,436-72,742,495	NM_004472	FOXD1	Forkhead box D1	DNA binding (GO:0003677); sequence-specific DNA binding transcription factor activity (GO:0003700); nucleus (GO:0005634); regulation of transcription, DNA-dependent (GO:0006355); DNA binding, bending (GO:0008301); positive regulation of gene expression (GO:0010628); positive regulation of BMP signaling pathway (GO:0030513); sequence-specific DNA binding (GO:0043565); dichotomous subdivision of te…	3.22	0.654	-1.529	1192.6	784.8	6.05e-09	0.6564	-1.5235	950.002	624.504	1.18e-06
A_33_P3283833	AGGGCCTCTTGGGATTTACTCTGTGGCTCTCAGGGCCAATAAAGCCATGTGATGATGAGG	chr20:30,432,104-30,432,163	NM_004118	FOXS1	Forkhead box S1	blood vessel development (GO:0001568); DNA binding (GO:0003677); sequence-specific DNA binding transcription factor activity (GO:0003700); nucleus (GO:0005634); regulation of transcription, DNA-dependent (GO:0006355); multicellular organismal development (GO:0007275); specific transcriptional repressor activity (GO:0016566); positive regulation of multicellular organism growth (GO:0040018); negat…	3.22	0.578	-1.73	1689.8	991.9	1.11e-06	0.4973	-2.0108	1691.52	838.457	1.1e-13
A_23_P135132	ATCCAGTCAGATCAAGACTGTATCAAGCAGCAAGATATTTTTTAAAGGAAGTAGATTTCG	chr9:85,914,033-85,914,092	NM_174938	FRMD3	FERM domain containing 3	binding (GO:0005488); cytoplasm (GO:0005737); cytoskeleton (GO:0005856); cytoskeletal protein binding (GO:0008092); membrane (GO:0016020); integral to membrane (GO:0016021); extrinsic to membrane (GO:0019898)	3.22	0.636	-1.574	238.7	152.3	5.23e-12	0.5241	-1.908	161.598	84.6385	2.09e-27
A_24_P330303	TTGCAGATATTGGAATGTATGGAAGTATCTCAGTCTCTGCATAAGAGGATTAAAGTATGA	chr14:52,196,628-52,196,687	NM_001042481	FRMD6	FERM domain containing 6	binding (GO:0005488); cytoplasm (GO:0005737); mitochondrion (GO:0005739); cytoskeleton (GO:0005856); plasma membrane (GO:0005886)	3.22	0.552	-1.813	25205.6	13340	8.09e-05	0.5302	-1.886	17049.2	9018	7.02e-18
A_23_P363778	AGCTTCGTCATCTTGGACTCAGTAAAAGTGATTCTAGCAATAGTGATTCCACTCAGAGTC	chr2:183,699,620-183,699,679	NM_001463	FRZB	Frizzled-related protein	skeletal system development (GO:0001501); extracellular region (GO:0005576); multicellular organismal development (GO:0007275); membrane (GO:0016020); Wnt-protein binding (GO:0017147); cell differentiation (GO:0030154); negative regulation of Wnt receptor signaling pathway (GO:0030178)	3.22	0.602	-1.662	7666	4580.6	1.56e-09	0.6413	-1.5592	6603.31	4204.01	1.35e-06
A_33_P3411075	CTAAACGCCCATGATAGTAGCTTCAAACTGGAAATAGCGAAATAAAATAACTCAGTCTGC	chr7:5,646,220-5,646,279	NM_003088	FSCN1	Fascin homolog 1, actin-bundling protein (Strongylocentrotus purpuratus)	protein binding (GO:0005515); cytoplasm (GO:0005737); plasma membrane (GO:0005886); cell proliferation (GO:0008283); actin cytoskeleton (GO:0015629); actin cytoskeleton organization (GO:0030036); filopodium (GO:0030175); protein binding, bridging (GO:0030674); actin filament binding (GO:0051015); actin filament bundle assembly (GO:0051017)	3.22	0.593	-1.686	77535.6	45383.3	1.11e-11	0.5724	-1.7469	81292.4	46502.7	3.38e-11
A_23_P413788	TTTATCTTAATGATGAGTAGCCAAGGTCTAACATAGGGCCTCTCCTCAAGGAGAGATGGA	chr10:75,535,586-75,535,645	NM_173540	FUT11	Fucosyltransferase 11 (alpha (1,3) fucosyltransferase)	Golgi membrane (GO:0000139); Golgi apparatus (GO:0005794); protein glycosylation (GO:0006486); membrane (GO:0016020); integral to membrane (GO:0016021); transferase activity, transferring glycosyl groups (GO:0016757); Golgi cisterna membrane (GO:0032580); alpha-(1->3)-fucosyltransferase activity (GO:0046920)	3.22	0.532	-1.881	1434	766.7	2.43e-18	0.5514	-1.8134	1128.97	621.831	1.43e-18
A_23_P335239	GTTGAAGTCAAAGGACCTTTCTGACATAATCAAGCAATTTAGACTTAAGTGGTGCTTTGT	chr4:144,390,452-144,390,511	NM_207123	GAB1	GRB2-associated binding protein 1	SH3/SH2 adaptor activity (GO:0005070); protein binding (GO:0005515); cytosol (GO:0005829); epidermal growth factor receptor signaling pathway (GO:0007173); cell proliferation (GO:0008283); insulin receptor signaling pathway (GO:0008286)	3.22	0.574	-1.743	1227.4	695.9	2.02e-11	0.5589	-1.7894	922.514	515.711	8.38e-24
A_23_P328545	GTGCTGGCCCTGAGTACTGAACTTTCTGAGTAACAATGAGACACGTTACAGAACCTATGT	chr5:170,240,453-170,240,512	NM_014211	GABRP	Gamma-aminobutyric acid (GABA) A receptor, pi	GABA-A receptor activity (GO:0004890); ion channel activity (GO:0005216); extracellular ligand-gated ion channel activity (GO:0005230); chloride channel activity (GO:0005254); plasma membrane (GO:0005886); ion transport (GO:0006811); integral to membrane (GO:0016021); cell junction (GO:0030054); chloride ion binding (GO:0031404); chloride channel complex (GO:0034707); synapse (GO:0045202); postsy…	3.22	0.437	-2.288	214.9	93.7	1.05e-34	0.3768	-2.6537	181.153	68.184	2.11e-34
A_23_P120863	AAGAATGTTCTATTTCTGCCTCCCCTTAAAGGGGAGACCTCAGAAGTAAAGGAATTTGAT	chr22:30,950,638-30,950,697	NM_004861	GAL3ST1	Galactose-3-O-sulfotransferase 1	Golgi membrane (GO:0000139); galactosylceramide sulfotransferase activity (GO:0001733); membrane fraction (GO:0005624); Golgi apparatus (GO:0005794); integral to plasma membrane (GO:0005887); protein N-linked glycosylation (GO:0006487); galactosylceramide biosynthetic process (GO:0006682); spermatogenesis (GO:0007283); sulfotransferase activity (GO:0008146); biosynthetic process (GO:0009058); mem…	3.22	0.395	-2.535	117.8	47	1.12e-44	0.5237	-1.9095	120.936	63.3378	6.37e-29
A_23_P25964	ATGGTTTCTTTCCATCAGCATAATGATTTGAGATTGGTCCATGTTGTGTGATTCAGTGGT	chr14:88,399,464-88,399,523	NM_000153	GALC	Galactosylceramidase	galactosylceramidase activity (GO:0004336); lysosome (GO:0005764); carbohydrate metabolic process (GO:0005975); galactosylceramide catabolic process (GO:0006683); metabolic process (GO:0008152); hydrolase activity, acting on glycosyl bonds (GO:0016798); cation binding (GO:0043169)	3.22	0.609	-1.642	1841.6	1091.7	4.48e-05	0.5988	-1.6701	1051.78	629.912	4.4e-20
A_23_P212119	GAAGTACCAGCACAATTTGAGCATTCCCATTAACAAAGGTGTTCACAGTTGAGAAACTCT	chr3:16,269,804-16,269,863	NM_054110	GALNTL2	UDP-N-acetyl-alpha-D-galactosamine:polypeptide N-acetylgalactosaminyltransferase-like 2	Golgi membrane (GO:0000139); polypeptide N-acetylgalactosaminyltransferase activity (GO:0004653); calcium ion binding (GO:0005509); Golgi apparatus (GO:0005794); membrane (GO:0016020); integral to membrane (GO:0016021); transferase activity, transferring glycosyl groups (GO:0016757); transport vesicle (GO:0030133); manganese ion binding (GO:0030145)	3.22	0.635	-1.575	115.5	72.9	9.56e-09	0.5628	-1.7767	81.5234	46.0998	3.26e-09
A_23_P13899	GCCTTCCGTGTCCCAACTGCCAACGTGTCAGTGTTGGACCTGACCTGCCGTCTAGAAAAA	chr12:6,646,918-6,646,977	NM_002046	GAPDH	Glyceraldehyde-3-phosphate dehydrogenase	glyceraldehyde-3-phosphate dehydrogenase (NAD+) (phosphorylating) activity (GO:0004365); protein binding (GO:0005515); cytoplasm (GO:0005737); glucose metabolic process (GO:0006006); glycolysis (GO:0006096); membrane (GO:0016020); oxidoreductase activity (GO:0016491); perinuclear region of cytoplasm (GO:0048471); NAD binding (GO:0051287); oxidation-reduction process (GO:0055114)	3.22	0.586	-1.705	129039	75896.3	2.96e-31	0.5542	-1.8043	125776	69638.5	7.21e-31
A_23_P82674	TTACAAGTGTACCCAATAACTGAAAATGTTTTAACTCACTCTCATTTGTAAGCAGTCCAC	chr7:56,067,247-56,067,306	NM_001483	GBAS	Glioblastoma amplified sequence	membrane fraction (GO:0005624); mitochondrion (GO:0005739); integral to plasma membrane (GO:0005887)	3.22	0.493	-2.03	23178.5	11000.9	1.43e-07	0.536	-1.8657	16247.8	8705.9	2.74e-22
A_23_P121082	TTGTCCACTAAGTATCTTGTTAAATGCCAGTATCTCAGTCTTTCTGAAGCCCTGAAATGG	chr3:81,538,912-81,538,971	NM_000158	GBE1	Glucan (1,4-alpha-), branching enzyme 1	1,4-alpha-glucan branching enzyme activity (GO:0003844); hydrolase activity, hydrolyzing O-glycosyl compounds (GO:0004553); cytosol (GO:0005829); carbohydrate metabolic process (GO:0005975); glycogen metabolic process (GO:0005977); glycogen biosynthetic process (GO:0005978); generation of precursor metabolites and energy (GO:0006091); transferase activity, transferring glycosyl groups (GO:0016757…	3.22	0.488	-2.05	14262.1	6873	1.1e-21	0.5735	-1.7436	11207.5	6429.56	2.1e-28
A_33_P3335895	AAAGCCTCACAATACGAGTTATACCAATACAGGCTCACCAGATTGTAAATGGAACGCCGC	chr17:42,987,518-42,987,577	NM_001131019	GFAP	Glial fibrillary acidic protein	structural constituent of cytoskeleton (GO:0005200); protein binding (GO:0005515); cytoplasm (GO:0005737); intermediate filament (GO:0005882)	3.22	0.492	-2.032	2428.6	1197.1	9.75e-33	0.4207	-2.3769	3226.9	1357.95	6.29e-31
A_33_P3379916	TTAATTAAATGTGCCGTTATTTACCCCTGATGTTATTTATGACTATGTGCCGATTCCTGC	chr2:191,829,716-191,829,775	NM_014905	GLS	Glutaminase	glutaminase activity (GO:0004359); mitochondrion (GO:0005739); mitochondrial matrix (GO:0005759); glutamine catabolic process (GO:0006543); hydrolase activity (GO:0016787)	3.22	0.527	-1.899	9808.8	4922.7	2.97e-05	0.5	-1.9998	6811.11	3395.21	3.81e-13
A_24_P118196	TATGAAGCAATACGGGATTTTCCCTTTCAAGACAATCTCTTTCAATCCATGTATTACCCC		NM_001080393	GLT8D4	glycosyltransferase 8 domain containing 4	membrane (GO:0016020); integral to membrane (GO:0016021); transferase activity, transferring glycosyl groups (GO:0016757)	3.22	0.66	-1.516	2116.1	1403.6	1.85e-09	0.5352	-1.8684	1881.62	1008.25	4.79e-19
A_24_P53976	ACGGGGCACCAAATTTGAGACAAATAGTCGGATTAGAAATAAAGCATCTCATTTTGAGTA	chr1:182,352,737-182,352,796	NM_002065	GLUL	Glutamate-ammonia ligase (glutamine synthetase)	nucleotide binding (GO:0000166); glutamate decarboxylase activity (GO:0004351); glutamate-ammonia ligase activity (GO:0004356); ATP binding (GO:0005524); intracellular (GO:0005622); cytoplasm (GO:0005737); mitochondrion (GO:0005739); Golgi apparatus (GO:0005794); cytosol (GO:0005829); glutamine biosynthetic process (GO:0006542); nitrogen compound metabolic process (GO:0006807); cell proliferation…	3.22	0.563	-1.775	33121.2	18669.8	1.61e-25	0.53	-1.8869	28729.8	15227.5	4.51e-14
A_23_P106371	GAATTCAAACACACAAAGACCCACTAATTTGCACAAAACTATTCTGGCTGGTTTGGAACA	chr15:74,362,842-74,362,901	NM_001038640	GOLGA6A	golgi autoantigen, golgin subfamily a, 6A		3.22	0.552	-1.812	719.4	384.9	2.55e-05	0.5557	-1.7994	589.65	329.118	1.18e-11
A_33_P3356776	GGTTGGACTGAAAGCGAGGCCAAAAGTAATCAATTAATGATATCAATAAATCCTCATTTC	chr10:99,627,719-99,627,778	NM_001010917	GOLGA7B	golgi autoantigen, golgin subfamily a, 7B	Golgi apparatus (GO:0005794); membrane (GO:0016020); anchored to membrane (GO:0031225)	3.22	0.486	-2.058	614.5	293.5	6.13e-14	0.5909	-1.6924	570.116	336.2	7.54e-08
A_32_P2392	TTCTTTTTTAATTTCATAATTGTAGGTCATTAGCGTGCATATCGAGTTTGCCCTTACGTG	chr15:32,737,029-32,737,088	NM_181077	GOLGA8A	golgi autoantigen, golgin subfamily a, 8A	Golgi apparatus (GO:0005794); membrane (GO:0016020); extrinsic to membrane (GO:0019898)	3.22	0.595	-1.682	2398.3	1392.2	3.4e-05	0.5228	-1.9129	1738.73	917.102	1.57e-07
A_24_P264166	CTGGTTTGGAATAGGCTGCCATGTGTTTTTAATGTTATTGCAGCATGTATATTCATTACA	chr15:28,767,331-28,767,390	NM_001012452	GOLGA8F	golgi autoantigen, golgin subfamily a, 8F		3.22	0.552	-1.81	705.1	383.9	3.58e-10	0.5263	-1.9001	460.733	244.644	2.51e-07
A_24_P108451	TTCTGACCCATGTTCACGTTGTTCACATCCCATGTAGAAAAATAAAGATGCCACGGAGGA	chr19:34,891,174-34,891,233	NM_000175	GPI	Glucose phosphate isomerase	angiogenesis (GO:0001525); glucose-6-phosphate isomerase activity (GO:0004347); cytokine activity (GO:0005125); extracellular region (GO:0005576); extracellular space (GO:0005615); cytoplasm (GO:0005737); carbohydrate metabolic process (GO:0005975); gluconeogenesis (GO:0006094); glycolysis (GO:0006096); humoral immune response (GO:0006959); hemostasis (GO:0007599); growth factor activity (GO:0008…	3.22	0.59	-1.696	42101.8	24783.9	3.79e-20	0.5944	-1.6825	47554.2	28265.5	1.4e-20
A_23_P43276	AAAGCTTTGTATTATTCTTCCACATATGCTGGCTGCTGTTTACACACCCTGCCAATGCCT	chr8:37,701,268-37,701,327	NM_032777	GPR124	G protein-coupled receptor 124	G-protein coupled receptor activity (GO:0004930); protein binding (GO:0005515); plasma membrane (GO:0005886); signal transduction (GO:0007165); G-protein coupled receptor signaling pathway (GO:0007186); neuropeptide signaling pathway (GO:0007218); integral to membrane (GO:0016021)	3.22	0.621	-1.611	1822.6	1144.9	1.74e-08	0.5644	-1.7719	1737.85	980.76	1.02e-25
A_23_P20035	AGTAAAATGAACAAAACCCTACGAAAGAATGGCAACAGCCAGGGTGGCCGGGCCCTGCCA	chr7:1,098,557-1,098,616	NM_138445	GPR146	G protein-coupled receptor 146	receptor activity (GO:0004872); G-protein coupled receptor activity (GO:0004930); plasma membrane (GO:0005886); signal transduction (GO:0007165); G-protein coupled receptor signaling pathway (GO:0007186); integral to membrane (GO:0016021)	3.22	0.365	-2.742	1062.2	389.9	8.45e-37	0.4606	-2.1709	970.498	445.71	1.71e-09
A_33_P3399363	CTGTGTTTGAACAAAGCATCGTAATGCAGGATAACTTCTACTTTATTCCCTGTAGTTAAA	chr2:175,299,048-175,299,107	NM_001033045	GPR155	G protein-coupled receptor 155	membrane (GO:0016020); integral to membrane (GO:0016021); transmembrane transport (GO:0055085)	3.22	0.52	-1.925	2296.8	1162.6	2.34e-08	0.5304	-1.8855	1509.45	799.562	2.93e-19
A_23_P36825	ATACTTCTTTTAAGTGGGAGTCTCAGGCAACTCAAGTTTAGACCCTTACTCTTTTTGTTT	chr12:13,065,707-13,065,766	NM_003979	GPRC5A	G protein-coupled receptor, family C, group 5, member A	receptor activity (GO:0004872); G-protein coupled receptor activity (GO:0004930); endoplasmic reticulum (GO:0005783); Golgi apparatus (GO:0005794); plasma membrane (GO:0005886); integral to plasma membrane (GO:0005887); signal transduction (GO:0007165); G-protein coupled receptor signaling pathway (GO:0007186); cytoplasmic vesicle membrane (GO:0030659); cytoplasmic vesicle (GO:0031410); intracell…	3.22	0.355	-2.814	248.2	88.9	4.97e-36	0.3721	-2.6871	231.562	86.2056	0
A_33_P3280074	GCCCGCAGCGAGGAGAGCCTGGAGTGGGAGAAAACCACCAACAGCAGCGAGCCCGAGTAG	chr11:120,856,910-120,856,969	NM_014619	GRIK4	Glutamate receptor, ionotropic, kainate 4	receptor activity (GO:0004872); ion channel activity (GO:0005216); extracellular-glutamate-gated ion channel activity (GO:0005234); protein binding (GO:0005515); membrane fraction (GO:0005624); plasma membrane (GO:0005886); integral to plasma membrane (GO:0005887); transport (GO:0006810); ion transport (GO:0006811); glutamate receptor signaling pathway (GO:0007215); synaptic transmission (GO:0007…	3.22	0.586	-1.705	35.1	20.5	5.48e-08	0.5503	-1.8174	41.7134	22.8759	4.53e-09
A_23_P153945	CGCTTATGATTTCAATAGTCAAACTGCTGTGTTTGTTGATGTAAAGATGTTTTGAATGGC	chr2:144,703,628-144,703,687	NM_001006636	GTDC1	Glycosyltransferase-like domain containing 1	biosynthetic process (GO:0009058); transferase activity, transferring glycosyl groups (GO:0016757)	3.22	0.642	-1.558	5369.1	3439.6	9.64e-15	0.6029	-1.6585	3922.48	2364.91	6.98e-12
A_33_P3239455	AGTGTTACAAATTCTGCAGCAGGTGTTGAAGATCTTAACATCGTTCAAGTGACTGTTCCA	chr7:72,667,562-72,667,621	NM_173537	GTF2IRD2	GTF2I repeat domain containing 2	DNA binding (GO:0003677); intracellular (GO:0005622); nucleus (GO:0005634); zinc ion binding (GO:0008270)	3.22	0.644	-1.554	343.4	218.4	4.4e-08	0.5464	-1.8302	244.205	134.05	9.21e-10
A_24_P52697	CGTCCCTTCTGAATTTAATTTGCACTAAGTCATTTGCACTGGTTGGAGTTGTGGAGACGG	chr11:2,016,674-2,016,733	NR_002196	H19	H19, imprinted maternally expressed transcript (non-protein coding)		3.22	0.39	-2.564	502.3	197.5	8.52e-33	0.3838	-2.6055	477.569	182.983	1.4e-22
A_24_P144784	AGGGGCACAAGCGGCTTATCAAGGGGGTTCGAAGGGTGGCCAAGTGCCACTGCAATTAAT	chr17:48,248,873-48,248,932	NR_024193	HILS1	histone linker H1 domain, spermatid-specific 1	nucleosome (GO:0000786); male germ cell nucleus (GO:0001673); DNA binding (GO:0003677); nucleus (GO:0005634); chromosome (GO:0005694); nucleosome assembly (GO:0006334); chromatin remodeling (GO:0006338); chromatin silencing (GO:0006342); multicellular organismal development (GO:0007275); germ cell development (GO:0007281); spermatogenesis (GO:0007283); cell differentiation (GO:0030154); chromosom…	3.22	0.488	-2.051	1264.4	619.1	1.01e-20	0.3836	-2.607	1008.27	382.686	6.13e-20
A_23_P250385	AGCCCAAAGCAGCAAAACCTAAAGCTGCAAAGGCCAAGAAGGCGGCTGCCAAAAAGAAGT	chr6:27,834,629-27,834,688	NM_005322	HIST1H1B	Histone cluster 1, H1b	nucleosome (GO:0000786); DNA binding (GO:0003677); protein binding (GO:0005515); nucleus (GO:0005634); chromosome (GO:0005694); nucleosome assembly (GO:0006334); muscle organ development (GO:0007517)	3.22	0.548	-1.826	23.5	13	2.43e-05	0.1962	-5.0965	34.416	6.0394	4.68e-05
A_32_P175739	CAATCTTCGGGGTGTGATGAATAGCAAATCATCTCAAATCCTTGAGCACTCAGTCTAGTG	chrX:79,825,025-79,825,084	NM_000189	HK2	Hexokinase 2	nucleotide binding (GO:0000166); hexokinase activity (GO:0004396); ATP binding (GO:0005524); glucose binding (GO:0005536); mitochondrion (GO:0005739); mitochondrial outer membrane (GO:0005741); cytosol (GO:0005829); carbohydrate metabolic process (GO:0005975); glucose metabolic process (GO:0006006); glycolysis (GO:0006096); lactation (GO:0007595); membrane (GO:0016020); kinase activity (GO:001630…	3.22	0.323	-3.096	14629.9	4674.1	2.23e-36	0.3945	-2.535	11243.5	4437.9	1.4e-45
A_33_P3210119	TTACTTGAAAGCCTTTTTCCCTATCTTTGTCTCTTGCTAGGATTAAAAACCCGTATCTGT	chr6:30,234,669-30,234,728	NR_027822	HLA-L	major histocompatibility complex, class I, L (pseudogene)		3.22	0.396	-2.525	62.4	25.3	5.84e-13	0.5239	-1.9087	45.8263	23.6087	1.94e-07
A_33_P3318414	CCACCGTGTGGTTCTTTCACAGGCACGTTTATTTTGCTGAAATAAAAAGTTTTTAATCGG	chr19:1,086,567-1,086,626	NM_012292	HMHA1	histocompatibility (minor) HA-1	GTPase activator activity (GO:0005096); intracellular (GO:0005622); zinc ion binding (GO:0008270); metal ion binding (GO:0046872)	3.22	0.582	-1.717	953.4	562.8	2.06e-09	0.6375	-1.5685	669.993	427.712	7.38e-11
A_33_P3328312	TGTAGCCAGCCGGGGCGAGTGGCACGTTTATTTAACTTTTAGTAAAGTCAAGGAGAAATG	chr12:121,440,247-121,440,306	NM_000545	HNF1A	HNF1 homeobox A	photoreceptor outer segment (GO:0001750); blastocyst development (GO:0001824); liver development (GO:0001889); placenta development (GO:0001890); double-stranded DNA binding (GO:0003690); sequence-specific DNA binding transcription factor activity (GO:0003700); RNA polymerase II transcription factor activity (GO:0003702); specific RNA polymerase II transcription factor activity (GO:0003704); prot…	3.22	0.366	-2.731	228.1	84.6	4.54e-20	0.4907	-2.0379	185.732	91.0055	6.38e-20
A_23_P389281	TTAGTGATTCATCTTCACAGCACATTTTTAATCAAGCAGTTATTTCAACCAGCACATTCG	chr7:27,236,674-27,236,733	NM_000522	HOXA13	Homeobox A13	skeletal system development (GO:0001501); DNA binding (GO:0003677); sequence-specific DNA binding transcription factor activity (GO:0003700); protein binding (GO:0005515); nucleus (GO:0005634); regulation of transcription, DNA-dependent (GO:0006355); multicellular organismal development (GO:0007275); organ morphogenesis (GO:0009887); regulation of BMP signaling pathway (GO:0030510); male genitali…	3.22	0.418	-2.393	1132	463.9	2.95e-15	0.4326	-2.3115	795.878	344.417	1.44e-30
A_33_P3415430	GTTTCGTTCCCTTTAAATGAATCAACACTGCCACCTTCTGTACGAGTTTGTTTGTTTTTT	chr6:31,797,870-31,797,929	NM_005346	HSPA1B	Heat shock 70kDa protein 1B	nucleotide binding (GO:0000166); protein binding (GO:0005515); ATP binding (GO:0005524); nucleus (GO:0005634); cytoplasm (GO:0005737); mitochondrion (GO:0005739); endoplasmic reticulum (GO:0005783); mRNA catabolic process (GO:0006402); anti-apoptosis (GO:0006916); response to unfolded protein (GO:0006986); negative regulation of cell proliferation (GO:0008285); negative regulation of cell growth …	3.22	0.521	-1.919	448.9	240.2	1.62e-05	0.5534	-1.8071	393.334	217.12	1.01e-08
A_23_P114903	CAAAATGCAAGACAAGTGTCGGGAAGTCCTTGCCTGGCTGGAGCACAACCAGCTGGCAGA	chr1:161,496,158-161,496,217	NM_002155	HSPA6	Heat shock 70kDa protein 6 (HSP70B')	nucleotide binding (GO:0000166); ATP binding (GO:0005524); response to unfolded protein (GO:0006986)	3.22	0.337	-2.964	376.7	128.4	7.62e-35	0.4492	-2.2262	375.288	168.427	2.33e-31
A_23_P344988	TAGTTTGTCCTAAGGTGTTTAAAACATGTCAACCTTATGTAAGGAAAAATTTCCTGGTCC	chr6:52,866,126-52,866,185	NM_016513	ICK	Intestinal cell (MAK-like) kinase	nucleotide binding (GO:0000166); magnesium ion binding (GO:0000287); protein serine/threonine kinase activity (GO:0004674); cyclin-dependent protein kinase activity (GO:0004693); ATP binding (GO:0005524); nucleus (GO:0005634); cytoplasm (GO:0005737); cytosol (GO:0005829); protein phosphorylation (GO:0006468); signal transduction (GO:0007165); intracellular protein kinase cascade (GO:0007243); mul…	3.22	0.471	-2.123	9403.8	4250	4.99e-07	0.5323	-1.8786	8673.73	4607.97	2.03e-16
A_23_P42257	TGTGAGATGTTCCCCCTGCTGTAAATGCAGGTCTCTTGGTATTTATTGAGCTTTGTGGGA	chr6:30,711,312-30,711,371	NM_003897	IER3	Immediate early response 3	protein binding (GO:0005515); apoptotic process (GO:0006915); anti-apoptosis (GO:0006916); anatomical structure morphogenesis (GO:0009653); membrane (GO:0016020); integral to membrane (GO:0016021)	3.22	0.495	-2.019	9353.7	4753.9	1.05e-05	0.3578	-2.795	8453.19	3024.14	0
A_23_P418031	GAAACCAACCTGTTTACTGTACTGTTGTAAATATCATGCCCTTTATATCCTGTATATTGG	chr1:19,230,809-19,230,868	NM_001136265	IFFO2	Intermediate filament family orphan 2		3.22	0.584	-1.712	29859.9	17544.7	1.07e-15	0.5525	-1.81	22438	12394.4	1.4e-15
A_33_P3234984	CATCTTGGTAGATAGGGGCACTGTGCTTAAACAAAATGCCATTAATGGGATTATAATAAA	chr12:110,606,171-110,606,230	NM_031473	IFT81	Intraflagellar transport 81 homolog (Chlamydomonas)	multicellular organismal development (GO:0007275); spermatogenesis (GO:0007283); cell differentiation (GO:0030154)	3.22	0.507	-1.972	691.7	347.2	6.72e-18	0.5698	-1.7551	511.266	289.985	7.75e-07
A_23_P215634	AGCCTCCACATTCAGAGGCATCACAAGTAATGGCACAATTCTTCGGATGACTGCAGAAAA	chr7:45,952,608-45,952,667	NM_001013398	IGFBP3	Insulin-like growth factor binding protein 3	regulation of cell growth (GO:0001558); negative regulation of protein phosphorylation (GO:0001933); protein binding (GO:0005515); insulin-like growth factor binding (GO:0005520); extracellular region (GO:0005576); nucleus (GO:0005634); protein tyrosine phosphatase activator activity (GO:0008160); negative regulation of cell proliferation (GO:0008285); negative regulation of signal transduction (…	3.22	0.42	-2.383	43143.1	18210.3	0	0.4792	-2.087	37579.7	18028.4	1.58e-28
A_23_P383009	CCACAGTACATATTACTGTAGTTCTCTATAGTTTTACATACATTCATACCATAACTCTGT	chr2:217,537,167-217,537,226	NM_000599	IGFBP5	Insulin-like growth factor binding protein 5	regulation of cell growth (GO:0001558); osteoblast differentiation (GO:0001649); protein binding (GO:0005515); extracellular region (GO:0005576); signal transduction (GO:0007165); negative regulation of smooth muscle cell migration (GO:0014912); insulin-like growth factor binding protein complex (GO:0016942); negative regulation of translation (GO:0017148); negative regulation of cell migration (…	3.22	0.61	-1.641	187794	116089	2.22e-09	0.4738	-2.1105	202454	96384.5	3.3e-15
A_23_P72096	TTATTATTCTTCATAACAATTTTAGGAGGACCAGAGCTACTGACTATGGCTACCAAAAAG	chr2:113,532,362-113,532,421	NM_000575	IL1A	Interleukin 1, alpha	fever generation (GO:0001660); cytokine activity (GO:0005125); interleukin-1 receptor binding (GO:0005149); copper ion binding (GO:0005507); protein binding (GO:0005515); extracellular region (GO:0005576); extracellular space (GO:0005615); apoptotic process (GO:0006915); anti-apoptosis (GO:0006916); inflammatory response (GO:0006954); immune response (GO:0006955); cell proliferation (GO:0008283);…	3.22	0.189	-5.301	363.1	65.8	8.2e-21	0.3962	-2.5242	257.506	101.442	1.99e-23
A_23_P79518	GGAATCAATTCAATTTGGACTGGTGTGCTCTCTTTAAATCAAGTCCTTTAATTAAGACTG	chr2:113,587,429-113,587,488	NM_000576	IL1B	Interleukin 1, beta	activation of MAPK activity (GO:0000187); fever generation (GO:0001660); positive regulation of protein phosphorylation (GO:0001934); chronic inflammatory response to antigenic stimulus (GO:0002439); positive regulation of T cell mediated immunity (GO:0002711); cytokine activity (GO:0005125); interleukin-1 receptor binding (GO:0005149); protein binding (GO:0005515); extracellular region (GO:00055…	3.22	0.159	-6.3	576.4	89.3	0	0.2346	-4.2624	449.668	104.387	4.77e-31
A_23_P336554	AAAGATTGCATCATCTGACCTAAGACTTTCGGAATTTTTCCTGAACAAATAACAGAAAGG	chr3:190,347,694-190,347,753	NM_134470	IL1RAP	Interleukin 1 receptor accessory protein	signal transducer activity (GO:0004871); transmembrane signaling receptor activity (GO:0004888); interleukin-1 receptor activity (GO:0004908); protein binding (GO:0005515); extracellular region (GO:0005576); plasma membrane (GO:0005886); integral to plasma membrane (GO:0005887); protein complex assembly (GO:0006461); inflammatory response (GO:0006954); immune response (GO:0006955); signal transdu…	3.22	0.512	-1.955	3377.6	1670.9	3.07e-08	0.6335	-1.5785	2987.5	1892.06	9.94e-14
A_32_P87013	TAGATTCTTATAATATTATTTAAATGACTGCATTTTTAAATACAAGGCTTTATATTTTTA	chr4:74,609,265-74,609,324	NM_000584	IL8	Interleukin 8	angiogenesis (GO:0001525); interleukin-8 receptor binding (GO:0005153); protein binding (GO:0005515); extracellular region (GO:0005576); extracellular space (GO:0005615); cellular component movement (GO:0006928); chemotaxis (GO:0006935); inflammatory response (GO:0006954); immune response (GO:0006955); cell cycle arrest (GO:0007050); G-protein coupled receptor signaling pathway (GO:0007186); chem…	3.22	0.131	-7.626	8304.8	911.7	1.45e-11	0.1817	-5.5037	5494.75	962.599	1.13e-24
A_33_P3213377	CAGAAATTGGAATCTGTTCTTCCTCCAGAGCGCTTACCAGTACAGAGAGAAGAGGAATGA	chr7:110,303,658-110,303,717	NM_032549	IMMP2L	IMP2 inner mitochondrial membrane peptidase-like (S. cerevisiae)	mitochondrion (GO:0005739); proteolysis (GO:0006508); protein processing involved in protein targeting to mitochondrion (GO:0006627); peptidase activity (GO:0008233); serine-type peptidase activity (GO:0008236); membrane (GO:0016020); integral to membrane (GO:0016021); mitochondrial inner membrane peptidase complex (GO:0042720)	3.22	0.58	-1.723	3508.9	2076.9	3.04e-05	0.5746	-1.7403	2844.24	1630.97	3.7e-14
A_33_P3219090	CTACCAGATTTGAACATCTAGTGAGGTTCACATTCATACTAAGTTTTCAACATTGTGTTC	chr7:155,101,843-155,101,902	NM_005542	INSIG1	Insulin induced gene 1	protein binding (GO:0005515); endoplasmic reticulum (GO:0005783); endoplasmic reticulum membrane (GO:0005789); lipid metabolic process (GO:0006629); metabolic process (GO:0008152); steroid metabolic process (GO:0008202); cholesterol metabolic process (GO:0008203); cell proliferation (GO:0008283); membrane (GO:0016020); integral to membrane (GO:0016021); ER-nuclear sterol response pathway (GO:0030…	3.22	0.506	-1.977	5008.5	2540.8	3.42e-26	0.4858	-2.0584	5337.35	2591.24	1.5e-24
A_33_P3321342	ACCATGTATATTTTTTGCTGGAGGCATAACAATGGGAAACATTGGTCGACAACTGGCAAT	chr2:118,864,705-118,864,764	NM_016133	INSIG2	Insulin induced gene 2	protein binding (GO:0005515); endoplasmic reticulum (GO:0005783); endoplasmic reticulum membrane (GO:0005789); lipid metabolic process (GO:0006629); steroid metabolic process (GO:0008202); cholesterol metabolic process (GO:0008203); membrane (GO:0016020); integral to membrane (GO:0016021); ER-nuclear sterol response pathway (GO:0030967); SREBP-SCAP-Insig complex (GO:0032937)	3.22	0.273	-3.667	8479.3	2272.1	1.71e-35	0.3371	-2.9669	5610.15	1894.01	0
A_23_P380371	CTGTCAGACACAGAAGTACTAGAGTACAATAATAACTTTCATGTGTTAAGTTCCACAGCT	chr10:59,956,182-59,956,241	NM_152230	IPMK	Inositol polyphosphate multikinase	nucleotide binding (GO:0000166); ATP binding (GO:0005524); nucleus (GO:0005634); inositol-1,4,5-trisphosphate 3-kinase activity (GO:0008440); kinase activity (GO:0016301); transferase activity (GO:0016740)	3.22	0.382	-2.616	107	39.2	6.98e-10	0.3731	-2.6802	75.7631	28.3429	9.2e-36
A_33_P3336257	GTGGTTTCAGATTGTAAATAGCGCGTCAGCGAACTTGTCTAAATCATATATTTTTGTCTA	chr5:3,601,438-3,601,497	NM_024337	IRX1	Iroquois homeobox 1	sequence-specific DNA binding transcription factor activity (GO:0003700); nucleus (GO:0005634); regulation of transcription, DNA-dependent (GO:0006355); sequence-specific DNA binding (GO:0043565)	3.22	0.618	-1.62	53761.1	33256	1.4e-17	0.5503	-1.8171	43411.2	23900	3.84e-19
A_23_P56505	ATTTCAAGTAGCTTGCTACTTGGACTTATTGTACTTCTGTTGATCTCATATGTTATGTGG	chr2:182,399,600-182,399,659	NM_000885	ITGA4	Integrin, alpha 4 (antigen CD49D, alpha 4 subunit of VLA-4 receptor)	fibronectin binding (GO:0001968); blood vessel remodeling (GO:0001974); receptor activity (GO:0004872); calcium ion binding (GO:0005509); protein binding (GO:0005515); plasma membrane (GO:0005886); cell adhesion (GO:0007155); heterophilic cell-cell adhesion (GO:0007157); leukocyte cell-cell adhesion (GO:0007159); integrin-mediated signaling pathway (GO:0007229); heart development (GO:0007507); in…	3.22	0.553	-1.81	2181.3	1183.2	1.94e-08	0.5842	-1.7116	1288.81	762.847	5.53e-05
A_24_P318656	ATGTGTGGACACATTGGACCTTTCCTGAGGAAGAGGGACTGTTCTTTTGTCCCAGAAAAG	chr17:45,389,027-45,389,086	NM_000212	ITGB3	Integrin, beta 3 (platelet glycoprotein IIIa, antigen CD61)	receptor activity (GO:0004872); integrin binding (GO:0005178); protein binding (GO:0005515); plasma membrane (GO:0005886); cell-substrate junction assembly (GO:0007044); cell adhesion (GO:0007155); cell-matrix adhesion (GO:0007160); integrin-mediated signaling pathway (GO:0007229); blood coagulation (GO:0007596); integrin complex (GO:0008305); external side of plasma membrane (GO:0009897); negati…	3.22	0.561	-1.782	259.2	146.5	1.38e-10	0.4455	-2.2445	181.05	80.7547	4.19e-09
A_33_P3377364	TTGTAACCAAAGAGCTGGGAGCAGCACAAGGACCCAGCCTTTGTTCTGCACTTAATAAAT	chr17:73,753,824-73,753,883	NM_000213	ITGB4	Integrin, beta 4	receptor activity (GO:0004872); protein binding (GO:0005515); plasma membrane (GO:0005886); cell communication (GO:0007154); cell adhesion (GO:0007155); cell-matrix adhesion (GO:0007160); integrin-mediated signaling pathway (GO:0007229); integrin complex (GO:0008305); basal plasma membrane (GO:0009925); integral to membrane (GO:0016021); hemidesmosome assembly (GO:0031581); filopodium assembly (G…	3.22	0.632	-1.583	19019.2	11949.3	2.76e-11	0.4949	-2.0205	17320.7	8574	2.22e-22
A_23_P500130	TTTACCGTGTCACATTTACTTTGGTCCTCTATGTATTTAAATGTTTGAAGTGCCTTAGAC	chr9:746,006-746,065	NM_153186	KANK1	KN motif and ankyrin repeat domains 1	cytoplasm (GO:0005737); negative regulation of actin filament polymerization (GO:0030837)	3.22	0.458	-2.186	40745.1	18102.4	1.47e-11	0.4437	-2.2536	25645	11400.8	5.27e-30
A_32_P51237	ATGCCATATGTACAGTCTTGACTATTTCTGAGTCATCTAGTGGCTCCAATTTGCTCCAGG	chr1:62,703,266-62,703,325	NM_181712	KANK4	KN motif and ankyrin repeat domains 4		3.22	0.626	-1.598	247.7	157.5	3.85e-05	0.4536	-2.2045	161.193	73.2425	2.01e-20
A_23_P120694	AGTGCCACGAGGCAAATCCAAATTGTCTTTGCTTAGAAGAAAGTGAGTTCCTTGCTCTCT	chr21:35,743,203-35,743,262	NM_172201	KCNE2	Potassium voltage-gated channel, Isk-related family, member 2	voltage-gated ion channel activity (GO:0005244); voltage-gated potassium channel activity (GO:0005249); lysosome (GO:0005764); plasma membrane (GO:0005886); ion transport (GO:0006811); potassium ion transport (GO:0006813); muscle contraction (GO:0006936); blood circulation (GO:0008015); regulation of heart contraction (GO:0008016); voltage-gated potassium channel complex (GO:0008076); potassium c…	3.22	0.487	-2.055	101.2	48.7	5.88e-23	0.5444	-1.8371	69.1854	37.6747	0
A_23_P74943	GATACTCAGGATATTAACTTCCAGAAGATCCTCTCAGTCTCCTCAGGAGTTGTTTGAAAT	chr1:210,856,675-210,856,734	NM_172362	KCNH1	Potassium voltage-gated channel, subfamily H (eag-related), member 1	two-component sensor activity (GO:0000155); two-component signal transduction system (phosphorelay) (GO:0000160); voltage-gated ion channel activity (GO:0005244); delayed rectifier potassium channel activity (GO:0005251); calmodulin binding (GO:0005516); regulation of transcription, DNA-dependent (GO:0006355); ion transport (GO:0006811); potassium ion transport (GO:0006813); signal transduction (…	3.22	0.497	-2.01	24.7	12	9.31e-06	0.3236	-3.0901	20.1224	6.5466	2.66e-13
A_23_P319423	CTGTGAAATGTTTTAATGAACCATGTTGTTGCTGGTTGTCCTGGCATCGCGCACACTGTA	chr6:39,156,821-39,156,880	NM_003740	KCNK5	Potassium channel, subfamily K, member 5	voltage-gated ion channel activity (GO:0005244); potassium channel activity (GO:0005267); integral to plasma membrane (GO:0005887); ion transport (GO:0006811); potassium ion transport (GO:0006813); excretion (GO:0007588); membrane (GO:0016020); potassium ion binding (GO:0030955)	3.22	0.623	-1.605	115.7	70.3	4.31e-05	0.552	-1.8115	95.4028	52.2946	5.1e-10
A_23_P395075	TCATACCAATCACGAAGATAAATTACAGGGTGAAGAATGTTATCTACCATGCAGTGAAAG		NM_018433	KDM3A	Lysine (K)-specific demethylase 3A	iron ion binding (GO:0005506); nucleus (GO:0005634); cytoplasm (GO:0005737); spermatogenesis (GO:0007283); zinc ion binding (GO:0008270); hormone-mediated signaling pathway (GO:0009755); oxidoreductase activity (GO:0016491); chromatin modification (GO:0016568); oxidoreductase activity, acting on single donors with incorporation of molecular oxygen, incorporation of two atoms of oxygen (GO:0016702…	3.22	0.399	-2.507	8837	3500.9	1.67e-31	0.4949	-2.0207	6822.89	3374.93	1.76e-25
A_32_P70724	ATAGCCCATAGCTATTTTCCTTGCTTTTCTTTTTTAAAGGGGTCTGTTCTGCAGTGGAGA	chr1:202,696,745-202,696,804	NM_006618	KDM5B	Lysine (K)-specific demethylase 5B	DNA binding (GO:0003677); sequence-specific DNA binding transcription factor activity (GO:0003700); iron ion binding (GO:0005506); protein binding (GO:0005515); intracellular (GO:0005622); nucleus (GO:0005634); zinc ion binding (GO:0008270); oxidoreductase activity (GO:0016491); transcription repressor activity (GO:0016564); chromatin modification (GO:0016568); oxidoreductase activity, acting on …	3.22	0.645	-1.551	4355.9	2822.8	2.25e-11	0.6165	-1.622	3031.97	1869.33	8.7e-17
A_33_P3387951	GGAAAGCAAAAGAGCACTTTTTATTGGAAATATGAGCTTGTCACTGGGAAAGATTTGTAA	chr6:138,662,672-138,662,731	NM_020340	KIAA1244	KIAA1244	ARF guanyl-nucleotide exchange factor activity (GO:0005086); intracellular (GO:0005622); membrane (GO:0016020); integral to membrane (GO:0016021); regulation of ARF protein signal transduction (GO:0032012)	3.22	0.517	-1.936	215.7	105.8	7.56e-05	0.4368	-2.2893	124.174	55.6463	5.81e-09
A_23_P389692	ATGCAGAGAACCAAAGTGAATCATAGAAAAGCTTTTGCTAACAGTCCGCTTTCCAGGAGG	chr18:34,804,890-34,804,949	NM_020776	KIAA1328	KIAA1328		3.22	0.629	-1.589	65.9	41.3	1.76e-09	0.6662	-1.501	56.8255	37.858	6.75e-12
A_33_P3265965	GTTATATCACAGTGCTCTCAACAGACAGAAGGAACAACAAAGGATTGAGAGAGAAAACTT	chr4:186,096,941-186,097,000	NM_020827	KIAA1430	KIAA1430		3.22	0.645	-1.55	638.2	407	2.71e-08	0.6601	-1.515	465.402	308.195	2.52e-09
A_24_P306136	ACCGAACTGGTAATGTAGACTTCATGTCACTTGTACAAGGAGAATTGTATTTTACTCCGT	chr9:5,769,248-5,769,307	NM_001135920	KIAA1432	KIAA1432	membrane (GO:0016020); integral to membrane (GO:0016021)	3.22	0.585	-1.711	225.4	130.1	8.61e-11	0.6333	-1.5789	170.841	108.167	1.82e-11
A_33_P3422240	ACCGGATGGACCAGAAGAAGCACGAGAAGTTTTCAAACCAGTTTAACTACGCACTGAACT	chr4:1,379,688-1,379,747	NM_020894	KIAA1530	KIAA1530		3.22	0.635	-1.576	142.2	90.2	1.21e-14	0.653	-1.5313	124.342	80.9464	1.49e-07
A_32_P31771	TTTAGCTCCTGAGATATTTACAACTGGGAGAAATGTCTATTTAGGTGTTTACATTAAGCG	chr2:176,794,198-176,794,257	NM_030650	KIAA1715	KIAA1715	protein binding (GO:0005515); multicellular organismal development (GO:0007275); blood coagulation (GO:0007596); membrane (GO:0016020); integral to membrane (GO:0016021); embryonic forelimb morphogenesis (GO:0035115); embryonic digit morphogenesis (GO:0042733); limb development (GO:0060173)	3.22	0.47	-2.126	6441.8	2926.6	1.58e-08	0.5413	-1.8475	4105.44	2215.83	9.01e-18
A_33_P3231357	GTCAACACAGGACTTTCTGGATCATTCCAGAAAGTGTCAGACGTTTTCTCATTGTCTTGT	chr19:920,955-921,014	NM_032551	KISS1R	KISS1 receptor	activation of MAPKK activity (GO:0000186); receptor activity (GO:0004872); protein binding (GO:0005515); plasma membrane (GO:0005886); signal transduction (GO:0007165); G-protein coupled receptor signaling pathway (GO:0007186); behavior (GO:0007610); neuropeptide receptor activity (GO:0008188); negative regulation of cell proliferation (GO:0008285); cell surface (GO:0009986); integral to membrane…	3.22	0.303	-3.298	33.5	9.8	5.99e-10	0.3552	-2.8153	34.4377	12.0253	3.34e-10
A_23_P67980	AGCACTATTGGAATTATTTCCCGCTGTTGCCAATGGAAATCAAAGAAAATGGATGTGACG	chr2:207,945,568-207,945,627	NM_003709	KLF7	Kruppel-like factor 7 (ubiquitous)	sequence-specific DNA binding transcription factor activity (GO:0003700); transcription coactivator activity (GO:0003713); intracellular (GO:0005622); nucleus (GO:0005634); regulation of transcription from RNA polymerase II promoter (GO:0006357); axon guidance (GO:0007411); zinc ion binding (GO:0008270); positive regulation of transcription, DNA-dependent (GO:0045893); metal ion binding (GO:00468…	3.22	0.666	-1.502	1225.8	810.6	8.34e-09	0.6636	-1.507	900.507	598.453	1.44e-09
A_23_P171150	TTCCTGCCTCAAATCAATGGAATACTTTGACCCACACACTAACAAGTGGAGTTTGTGTGC	chrX:86,890,593-86,890,652	NM_057162	KLHL4	Kelch-like 4 (Drosophila)	actin binding (GO:0003779); protein binding (GO:0005515); cytoplasm (GO:0005737); cytoskeleton (GO:0005856)	3.22	0.53	-1.889	3187.4	1656	7.32e-10	0.5789	-1.7274	2107.87	1236.05	3.69e-05
A_23_P218047	CATGGAGATTGCCTCTTCTAGGCAGTTGCTCAAGCCATGTTTTATCCTTTTCTGGAGAGT	chr12:52,908,622-52,908,681	NM_000424	KRT5	Keratin 5	structural constituent of cytoskeleton (GO:0005200); protein binding (GO:0005515); cytosol (GO:0005829); intermediate filament (GO:0005882); epidermis development (GO:0008544); hemidesmosome assembly (GO:0031581); keratin filament (GO:0045095)	3.22	0.365	-2.738	1597.9	582.6	1.07e-35	0.2923	-3.4207	1500.2	413.827	5.86e-10
A_23_P64854	TGACAGCGTCAAGAAGCAGTGTTCCAGCTTGCAAACGGCCATTGCTGATGCAGAGCAGCG		NM_004693	KRT75	Keratin 75	structural molecule activity (GO:0005198); keratin filament (GO:0045095)	3.22	0.401	-2.492	688.9	279.2	3.68e-10	0.3517	-2.8433	728.233	247.725	2.89e-08
A_33_P3357678	CCTTTTCTGCTTTGAGGGTTTCCATACATTGCTGTTTTCAGGTTCTACAATAATTACCTT	chr15:66,840,716-66,840,775	NM_207338	LCTL	lactase-like	catalytic activity (GO:0003824); hydrolase activity, hydrolyzing O-glycosyl compounds (GO:0004553); endoplasmic reticulum (GO:0005783); carbohydrate metabolic process (GO:0005975); membrane (GO:0016020); integral to membrane (GO:0016021); cation binding (GO:0043169)	3.22	0.578	-1.73	5278.4	3046.8	2.46e-21	0.4918	-2.0334	3213.24	1580.44	1.12e-25
A_23_P160336	TGGAGATACTGTAACCTGAGGGCAGAAAGCCCAATGTGTCATTGTTTACTTGTCCTGTCA	chr1:226,074,108-226,074,167	NM_020997	LEFTY1	Left-right determination factor 1	cytokine activity (GO:0005125); transforming growth factor beta receptor binding (GO:0005160); extracellular region (GO:0005576); extracellular space (GO:0005615); transforming growth factor beta receptor signaling pathway (GO:0007179); multicellular organismal development (GO:0007275); growth factor activity (GO:0008083); cell growth (GO:0016049)	3.22	0.531	-1.883	289.3	157.3	3.33e-05	0.5006	-1.9977	267.98	133.984	6.48e-30
A_24_P231104	TTATGCAGTATTTTAATACCTACATAAGTCTATTCCATTATTATATTTTGCGCTTGGCAT	chr1:66,100,649-66,100,708	NM_001003679	LEPR	Leptin receptor	angiogenesis (GO:0001525); ovulation from ovarian follicle (GO:0001542); transmembrane signaling receptor activity (GO:0004888); cytokine receptor activity (GO:0004896); protein binding (GO:0005515); extracellular region (GO:0005576); extracellular space (GO:0005615); plasma membrane (GO:0005886); energy reserve metabolic process (GO:0006112); cell surface receptor signaling pathway (GO:0007166);…	3.22	0.408	-2.45	632.7	254.1	5.32e-21	0.5093	-1.9634	481.372	245.241	8.58e-14
A_23_P69179	CCAGGTTGCCTAGGAGTGGGGTCCACTGATGAAAAGAGGTGTTTTGTACTTACATAAGAA	chr3:189,674,644-189,674,703	NM_018192	LEPREL1	Leprecan-like 1	iron ion binding (GO:0005506); endoplasmic reticulum (GO:0005783); Golgi apparatus (GO:0005794); oxidoreductase activity, acting on single donors with incorporation of molecular oxygen, incorporation of two atoms of oxygen (GO:0016702); oxidoreductase activity, acting on paired donors, with incorporation or reduction of molecular oxygen (GO:0016705); procollagen-proline 3-dioxygenase activity (GO…	3.22	0.607	-1.648	9411.3	5757.2	5e-12	0.6557	-1.5251	7092.08	4650.34	3.57e-15
A_23_P98974	ACACCCAAGCTTGATGTCAATTAACTCTGATGATGTCGAAAAACAGTCCTGTGACTCAAC	chr12:71,978,325-71,978,384	NM_003667	LGR5	Leucine-rich repeat-containing G protein-coupled receptor 5	receptor activity (GO:0004872); G-protein coupled receptor activity (GO:0004930); protein binding (GO:0005515); plasma membrane (GO:0005886); integral to plasma membrane (GO:0005887); signal transduction (GO:0007165); G-protein coupled receptor signaling pathway (GO:0007186); protein-hormone receptor activity (GO:0016500)	3.22	0.214	-4.676	412.4	88.9	3.84e-43	0.1895	-5.2765	298.495	56.1996	1.18e-39
A_33_P3365437	ATGCGAACCTCTTTCAAGCATCACCAGCTCCGGACCATGAAATCCTACTTTGCCATCAAC	chr1:197,896,795-197,896,854	NM_020204	LHX9	LIM homeobox 9	sequence-specific DNA binding transcription factor activity (GO:0003700); protein binding (GO:0005515); nucleus (GO:0005634); regulation of transcription, DNA-dependent (GO:0006355); zinc ion binding (GO:0008270); cell proliferation (GO:0008283); male gonad development (GO:0008584); female gonad development (GO:0008585); gonad morphogenesis (GO:0035262); sequence-specific DNA binding (GO:0043565)…	3.22	0.522	-1.915	123.3	65.8	4.19e-07	0.5268	-1.8983	106.846	56.3623	1.43e-17
A_33_P3302448	CATGCGTCTTTTTTGCAGTTTCTCAAGCGTTTTCTAAAGATTTCAACCCGTCTTCCTGTC	chr19:2,289,774-2,289,833	NM_001101391	LINGO3	leucine rich repeat and Ig domain containing 3	protein binding (GO:0005515); membrane (GO:0016020); integral to membrane (GO:0016021)	3.22	0.339	-2.948	26	9.5	3.8e-05	0.3273	-3.055	26.6419	8.7779	1.64e-12
A_23_P166779	AGTGATATTTGCCTTAGGTCAGATTCTACTAGTTTAAAGCAAAACGATCTCCTGGTCTGA	chr3:8,615,322-8,615,381	NR_024065	LOH3CR2A	loss of heterozygosity, 3, chromosomal region 2, gene A		3.22	0.509	-1.964	6877.3	3473.4	9.51e-18	0.1865	-5.3633	4026.57	754.658	3.1e-43
A_23_P94216	GGGTCATTTATTGCCCAAGTTTACAAGAGTAGCGATACAAGTTTTTGCAAATTGAATTTG	chr8:12,580,129-12,580,188	NM_152271	LONRF1	LON peptidase N-terminal domain and ring finger 1	ATP-dependent peptidase activity (GO:0004176); protein binding (GO:0005515); proteolysis (GO:0006508); zinc ion binding (GO:0008270); metal ion binding (GO:0046872)	3.22	0.575	-1.74	1847.5	1051.3	1.72e-12	0.6642	-1.5055	1315.92	874.606	6.81e-13
A_23_P122216	TACCTGGTTCCTGAATCTGACTATACCAACAATGTTGTGCGCTGTGACATTCGCTACACA	chr5:121,405,786-121,405,845	NM_002317	LOX	Lysyl oxidase	blood vessel development (GO:0001568); protein-lysine 6-oxidase activity (GO:0004720); copper ion binding (GO:0005507); protein binding (GO:0005515); extracellular region (GO:0005576); collagen (GO:0005581); extracellular space (GO:0005615); nucleus (GO:0005634); protein modification process (GO:0006464); oxidoreductase activity (GO:0016491); collagen fibril organization (GO:0030199); lung develo…	3.22	0.304	-3.288	6947.4	2090.2	0	0.3681	-2.7168	5899.99	2176.25	0
A_23_P111995	TGACTCATCTTCCTGTTGTTCCAATTCTGTGGGTTTTTGATTCAACGGTGCTATAACCAG	chr8:23,154,786-23,154,845	NM_002318	LOXL2	Lysyl oxidase-like 2	scavenger receptor activity (GO:0005044); copper ion binding (GO:0005507); extracellular region (GO:0005576); extracellular space (GO:0005615); protein modification process (GO:0006464); cell adhesion (GO:0007155); aging (GO:0007568); electron carrier activity (GO:0009055); membrane (GO:0016020); oxidoreductase activity (GO:0016491); oxidoreductase activity, acting on the CH-NH2 group of donors, …	3.22	0.416	-2.407	49196.1	20325.3	0	0.4304	-2.3235	42884.1	18489.8	1.49e-39
A_24_P406754	GTCTCAACCAAGTGTCTGAAGTGAACTTTGCATTGAATAAATTTTTGCCATGGAAAGAAC	chr10:100,007,746-100,007,805	NM_032211	LOXL4	Lysyl oxidase-like 4	protein-lysine 6-oxidase activity (GO:0004720); scavenger receptor activity (GO:0005044); copper ion binding (GO:0005507); protein binding (GO:0005515); extracellular region (GO:0005576); extracellular space (GO:0005615); membrane (GO:0016020); oxidoreductase activity (GO:0016491); metal ion binding (GO:0046872); oxidation-reduction process (GO:0055114)	3.22	0.569	-1.756	15476.1	8915.6	7.71e-09	0.4266	-2.3439	12906.9	5492.53	1.92e-29
A_23_P47885	ACACATAGACTGAATGAGACCAAAGGAAAAGCTTAACATACTACCTCAAGTGAACTTTTA	chr12:59,266,302-59,266,361	NM_153377	LRIG3	Leucine-rich repeats and immunoglobulin-like domains 3	protein binding (GO:0005515); membrane (GO:0016020); integral to membrane (GO:0016021)	3.22	0.526	-1.902	28114	14639.7	6.93e-16	0.5252	-1.9042	24301.7	12760.2	2.31e-30
A_23_P330578	ATTCAAGATGCCCTTCTAAAGAGGATTACTTTGGTGAATTCTCTAATGTTTGGATTTCTG	chr1:100,614,534-100,614,593	NM_144620	LRRC39	Leucine rich repeat containing 39	protein binding (GO:0005515)	3.22	0.451	-2.22	1419.3	611.9	1.53e-07	0.5348	-1.8697	1083.15	576.196	1.13e-08
A_23_P41664	TGGCTTGGAGCAGATTCGACTTCATAAACAAATTGTTCCTGAAAATGAGGCACAGGTCAT	chr5:61,877,050-61,877,109	NM_181506	LRRC70	Leucine rich repeat containing 70	protein binding (GO:0005515); membrane (GO:0016020); integral to membrane (GO:0016021)	3.22	0.467	-2.143	242.3	109	2.57e-07	0.5388	-1.856	143.609	77.2259	2.03e-16
A_23_P13382	CCCAGATCCAAGGGGAAACTGCAGGTCAAGGGCTGATAACGGCCATGCAGGATGCTTGAT	chr11:1,913,364-1,913,423	NM_001013254	LSP1	Lymphocyte-specific protein 1	actin binding (GO:0003779); signal transducer activity (GO:0004871); plasma membrane (GO:0005886); cellular component movement (GO:0006928); cellular defense response (GO:0006968); signal transduction (GO:0007165); actin cytoskeleton (GO:0015629)	3.22	0.481	-2.08	359	172.6	5.46e-39	0.4819	-2.0749	424.257	204.453	5.96e-22
A_24_P298360	CTGCTGTTGGGGAAGCCCCCAAGAGATGAGGACAGTTCAGAGGAGGATTCAGACGAGTGT		NM_021070	LTBP3	Latent transforming growth factor beta binding protein 3	skeletal system development (GO:0001501); binding (GO:0005488); calcium ion binding (GO:0005509); extracellular region (GO:0005576); transforming growth factor beta receptor signaling pathway (GO:0007179); growth factor binding (GO:0019838)	3.22	0.603	-1.658	965.7	587.9	3.42e-09	0.624	-1.6024	1286.29	799.646	1.92e-05
A_23_P397376	ATTATTATTATTTGCAGTCATGGAGAACCACCTACCCCTGACTTCTGTTTAGTCTCCTTT	chr16:79,628,258-79,628,317	NM_001031804	MAF	V-maf musculoaponeurotic fibrosarcoma oncogene homolog (avian)	chromatin (GO:0000785); sequence-specific DNA binding transcription factor activity (GO:0003700); RNA polymerase II transcription factor activity (GO:0003702); nucleus (GO:0005634); regulation of transcription, DNA-dependent (GO:0006355); transcription from RNA polymerase II promoter (GO:0006366); sequence-specific DNA binding (GO:0043565)	3.22	0.493	-2.029	6333	3123.1	1.08e-36	0.4805	-2.0814	5019.06	2410.58	1.34e-22
A_24_P169092	GACCCAATCAGCTAAGCACACAGATTTTGCCTAATTTGAATCAGTCAGGAACAGGGTTGA	chr11:95,712,375-95,712,434	NM_032427	MAML2	Mastermind-like 2 (Drosophila)	transcription coactivator activity (GO:0003713); nucleus (GO:0005634); Notch signaling pathway (GO:0007219); nuclear speck (GO:0016607); positive regulation of transcription from RNA polymerase II promoter (GO:0045944)	3.22	0.628	-1.592	1269.2	792.9	8.44e-12	0.5853	-1.7084	1134.04	664.806	1.06e-10
A_33_P3335366	TCCAACTAGTTCATCTGGAGGTAGGGAGGCTCCACTGGAAAAATAAATATTTTTGTCAAA	chr4:140,637,545-140,637,604	NM_018717	MAML3	Mastermind-like 3 (Drosophila)	transcription coactivator activity (GO:0003713); nucleus (GO:0005634); Notch signaling pathway (GO:0007219); nuclear speck (GO:0016607); positive regulation of transcription from RNA polymerase II promoter (GO:0045944)	3.22	0.356	-2.811	43.7	15.6	1.02e-29	0.0845	-11.8352	21.9326	1.8142	2.3e-20
A_24_P187921	CTTGGATGAACTACCACCTCTGAACAATTATCTACATGTATTTTATTACAGTTGGTATGG	chr6:96,034,591-96,034,650	NM_024641	MANEA	Mannosidase, endo-alpha	Golgi membrane (GO:0000139); glycoprotein endo-alpha-1,2-mannosidase activity (GO:0004569); Golgi apparatus (GO:0005794); membrane (GO:0016020); integral to membrane (GO:0016021); hydrolase activity (GO:0016787)	3.22	0.575	-1.739	383.8	213.7	3.09e-05	0.5696	-1.7557	186.067	106.683	3.77e-12
A_23_P305033	AGGTGGTAAGATGCCTTTGGCTTGTACAGTGTGATTCATCGAGCTCTATCAACACTGGTA	chrX:30,848,823-30,848,882	NM_152787	MAP3K7IP3	mitogen-activated protein kinase kinase kinase 7 interacting protein 3	protein binding (GO:0005515); intracellular (GO:0005622); zinc ion binding (GO:0008270); metal ion binding (GO:0046872)	3.22	0.555	-1.801	395.3	218.6	6.9e-20	0.5912	-1.6915	265.608	157.001	3.34e-19
A_33_P3250289	TTGCACTTTGAAGATTCTTGACTTCGGTCTGGCCAGGACTGCAGGAACGAGTTTTATGAT	chr10:49,628,233-49,628,292	NM_139047	MAPK8	Mitogen-activated protein kinase 8	nucleotide binding (GO:0000166); ossification (GO:0001503); protein serine/threonine kinase activity (GO:0004674); JUN kinase activity (GO:0004705); MAP kinase activity (GO:0004707); protein binding (GO:0005515); ATP binding (GO:0005524); nucleus (GO:0005634); nucleoplasm (GO:0005654); cytoplasm (GO:0005737); cytosol (GO:0005829); apoptotic process (GO:0006915); cellular component movement (GO:00…	3.22	0.626	-1.597	157	98.4	7.38e-17	0.4642	-2.154	80.2792	37.6276	1.43e-16
A_24_P224488	AGTTTGCCATGTTGAGCAGGACTATTTCTGGCACTTGCAAGTCCCATGATTTCTTCGGTA	chr17:44,105,489-44,105,548	NM_016835	MAPT	Microtubule-associated protein tau	microtubule cytoskeleton organization (GO:0000226); structural constituent of cytoskeleton (GO:0005200); protein binding (GO:0005515); cytoplasm (GO:0005737); cytosol (GO:0005829); cytoskeleton (GO:0005856); microtubule (GO:0005874); microtubule associated complex (GO:0005875); plasma membrane (GO:0005886); negative regulation of microtubule depolymerization (GO:0007026); microtubule binding (GO:…	3.22	0.599	-1.669	461.4	282.4	9.5e-06	0.6241	-1.6023	339.503	211.623	2.91e-09
A_23_P71328	GAGCCCACAAACAAGCATCTCTTCTATGCCGAAGACTTCAGCACAATGGATGAGATAAGT	chr8:99,042,755-99,042,814	NM_030583	MATN2	Matrilin 2	molecular_function (GO:0003674); calcium ion binding (GO:0005509); extracellular region (GO:0005576); proteinaceous extracellular matrix (GO:0005578); biological_process (GO:0008150)	3.22	0.519	-1.927	17030.8	8805.4	9.43e-25	0.5003	-1.999	14919.4	7459.74	1.06e-24
A_23_P102058	TCATATAACTGAGATGAATGTAATTTTGAACTGTTTAACACTTTTTGTTTTTTGCTTATT	chr2:20,192,370-20,192,429	NM_002381	MATN3	Matrilin 3	skeletal system development (GO:0001501); extracellular matrix structural constituent (GO:0005201); protein binding (GO:0005515); extracellular region (GO:0005576); proteinaceous extracellular matrix (GO:0005578)	3.22	0.574	-1.743	801.5	448.6	7.15e-05	0.6063	-1.6493	501.264	303.841	2.16e-12
A_24_P212481	TGTGTGGTAGAACTGAACAACGATAGACTGCTAACACATACTGTCTACAAAAATCTCAAT	chr5:94,208,870-94,208,929	NM_024717	MCTP1	Multiple C2 domains, transmembrane 1	calcium ion binding (GO:0005509); calcium-dependent phospholipid binding (GO:0005544); membrane fraction (GO:0005624); membrane (GO:0016020); integral to membrane (GO:0016021); calcium-mediated signaling (GO:0019722)	3.22	0.534	-1.874	461.2	244.6	1.63e-12	0.3974	-2.5163	312.025	123.833	3.13e-14
A_33_P3246418	AGGGGAAAGGAAGGGAAGGGAGGGAGGGTCTGTTCTATCTGTTGCTGTAAATAAAGATAT	chr6:41,621,911-41,621,970	NM_005586	MDFI	MyoD family inhibitor	negative regulation of transcription from RNA polymerase II promoter (GO:0000122); protein binding (GO:0005515); nucleus (GO:0005634); cytoplasm (GO:0005737); activation of JUN kinase activity (GO:0007257); embryo development (GO:0009790); dorsal/ventral axis specification (GO:0009950); regulation of Wnt receptor signaling pathway (GO:0030111); cell differentiation (GO:0030154); negative regulati…	3.22	0.502	-1.993	13330.7	6752.6	1.85e-14	0.4088	-2.4462	8764.81	3540.86	3.66e-07
A_23_P54340	AGAGTGGGAAGACAGCTCTACTAACCCTTCAGCTCTAGCAGTCCATGACTTTTTAAGGAA	chr15:66,188,061-66,188,120	NM_032445	MEGF11	Multiple EGF-like-domains 11	plasma membrane (GO:0005886); integral to membrane (GO:0016021); basolateral plasma membrane (GO:0016323)	3.22	0.468	-2.135	51.1	23.1	1.59e-07	0.6007	-1.6646	35.8805	21.4519	1.29e-05
A_24_P926960	TGCTCTGAGATATTCAGTCACCACAGTTCCCAAATGGCCTAGGAATTCAGAGAGTCAGAA	chr1:3,404,997-3,405,056	NM_001409	MEGF6	Multiple EGF-like-domains 6	calcium ion binding (GO:0005509); cellular_component (GO:0005575); extracellular region (GO:0005576); biological_process (GO:0008150)	3.22	0.139	-7.173	4164.1	583.7	0	0.164	-6.0962	3859.03	629.876	0
A_24_P65060	GTGGGTTCCTATGATACTTATTATAGAACACAGTGGATCCTTTTTGAATGTTCGTGGAAG	chr15:82,334,978-82,335,037	NM_032246	MEX3B	Mex-3 homolog B (C. elegans)	cytoplasmic mRNA processing body (GO:0000932); RNA binding (GO:0003723); calcium ion binding (GO:0005509); protein binding (GO:0005515); nucleus (GO:0005634); cytoplasm (GO:0005737); protein phosphorylation (GO:0006468); zinc ion binding (GO:0008270); protein autophosphorylation (GO:0046777)	3.22	0.491	-2.036	2099.3	1038.3	1.6e-20	0.5021	-1.9917	1459.23	732.473	1.25e-22
A_33_P3363645	ATAGTATCTGGGATCTGTCCATCACCAGACTCTGAGCTTAATAAGGCAGCTGAATGAAGG	chr5:180,235,889-180,235,948	NM_001114618	MGAT1	Mannosyl (alpha-1,3-)-glycoprotein beta-1,2-N-acetylglucosaminyltransferase	Golgi membrane (GO:0000139); alpha-1,3-mannosylglycoprotein 2-beta-N-acetylglucosaminyltransferase activity (GO:0003827); Golgi apparatus (GO:0005794); carbohydrate metabolic process (GO:0005975); protein glycosylation (GO:0006486); protein N-linked glycosylation (GO:0006487); acetylglucosaminyltransferase activity (GO:0008375); membrane (GO:0016020); integral to membrane (GO:0016021); transferas…	3.22	0.641	-1.561	118.4	76.4	9.37e-10	0.595	-1.6805	84.0001	50.1188	9.85e-09
A_23_P105368	TTACCCCTTATATCTGTACAGTTTTGTGAATTATGACAAACTTACTCAGGTTGTGTAACC	chr12:129,298,383-129,298,442	NR_026666	MGC16384	hypothetical LOC114130		3.22	0.539	-1.855	721.8	388.1	2.48e-37	0.388	-2.5775	436.197	170.481	1.62e-23
A_23_P254863	CAAAGGAAGAAGGCTTTGGAAAGTGTCCCAGTCATGATGCTACCAGACCCTAAAGAAAGA	chr5:43,280,703-43,280,762	NM_153361	MGC42105	Serine/threonine-protein kinase NIM1	nucleotide binding (GO:0000166); magnesium ion binding (GO:0000287); protein serine/threonine kinase activity (GO:0004674); ATP binding (GO:0005524); protein phosphorylation (GO:0006468); transferase activity (GO:0016740)	3.22	0.504	-1.984	2100	1048.2	3.08e-19	0.5104	-1.9592	1669.01	842.537	1.62e-07
A_24_P854492	CAACAAAGGAGCGTCACTTGGATTTTTGTTTTCATCCATGAATGTAGCTGCTTCTGTGTA	chr22:27,072,342-27,072,401	NR_003491	MIAT	myocardial infarction associated transcript (non-protein coding)		3.22	0.62	-1.613	2156.6	1302.4	1.93e-05	0.5532	-1.8076	1471.25	811.341	2.28e-12
A_23_P216693	CATATCACAAACACAACATTTGATTTTGATCTTTGCTCGCTGGACAAAACCACAGTCCGT	chr9:20,346,480-20,346,539	NM_004529	MLLT3	Myeloid/lymphoid or mixed-lineage leukemia (trithorax homolog, Drosophila); translocated to, 3	protein binding (GO:0005515); nucleus (GO:0005634); cytoplasm (GO:0005737); regulation of transcription, DNA-dependent (GO:0006355); segment specification (GO:0007379); anterior/posterior pattern specification (GO:0009952)	3.22	0.479	-2.088	3229.8	1494.1	1.65e-07	0.474	-2.1097	2354.88	1115.72	3.03e-33
A_24_P116535	TCCTTCCTCTTTTCCTTCCCAAAGCAAGCAAGAGGCCGTGGCTGCTGTGGGAAATGGTAC	chr16:58,080,484-58,080,543	NM_002428	MMP15	Matrix metallopeptidase 15 (membrane-inserted)	metalloendopeptidase activity (GO:0004222); calcium ion binding (GO:0005509); protein binding (GO:0005515); proteinaceous extracellular matrix (GO:0005578); integral to plasma membrane (GO:0005887); protein modification process (GO:0006464); proteolysis (GO:0006508); enzyme activator activity (GO:0008047); metabolic process (GO:0008152); peptidase activity (GO:0008233); zinc ion binding (GO:00082…	3.22	0.456	-2.192	939.7	434.6	1.1e-15	0.399	-2.5062	1125.28	448.729	4.4e-28
A_33_P3237135	GCACTTTTCACGTGTCACCTATTTTAACCTTTCCAACCACATAAATAAAAAAGGCCATTA	chr16:55,540,518-55,540,577	NM_004530	MMP2	Matrix metallopeptidase 2 (gelatinase A, 72kDa gelatinase, 72kDa type IV collagenase)	angiogenesis (GO:0001525); response to hypoxia (GO:0001666); blood vessel maturation (GO:0001955); intramembranous ossification (GO:0001957); metalloendopeptidase activity (GO:0004222); calcium ion binding (GO:0005509); protein binding (GO:0005515); extracellular region (GO:0005576); proteinaceous extracellular matrix (GO:0005578); extracellular space (GO:0005615); plasma membrane (GO:0005886); p…	3.22	0.555	-1.802	15932.1	9059.7	1.68e-07	0.4721	-2.1181	14512.1	6852.3	2.7e-39
A_23_P6381	CAACACCCACGTTGTTTATTTCAAAGAACTTTTCAGCGAAGGGAGAGGAGCTTTCAGAAA	chr22:28,145,191-28,145,250	NM_002430	MN1	Meningioma (disrupted in balanced translocation) 1	molecular_function (GO:0003674); cellular_component (GO:0005575); biological_process (GO:0008150)	3.22	0.634	-1.577	198.4	128.5	5.53e-05	0.5915	-1.6905	162.051	96.1458	9.61e-07
A_23_P133123	AGAAGACTTTGACTACATAGACTAAAATATTCCATGGTGGTGAAGGATGTACAAGCTTGT	chr4:154,335,985-154,336,044	NM_032117	MND1	Meiotic nuclear divisions 1 homolog (S. cerevisiae)	DNA binding (GO:0003677); protein binding (GO:0005515); nucleus (GO:0005634); DNA recombination (GO:0006310); meiosis (GO:0007126)	3.22	0.614	-1.628	4846.2	2902.5	8.24e-06	0.6545	-1.5278	4509.79	2949.07	2.04e-07
A_23_P31064	TGTAAGTTCTGAATGGTTCCTTGCTGACTTTGGGTGACACATGTACCACATACTGGCTCA	chr6:132,617,386-132,617,445	NM_015529	MOXD1	Monooxygenase, DBH-like 1	monooxygenase activity (GO:0004497); dopamine beta-monooxygenase activity (GO:0004500); copper ion binding (GO:0005507); endoplasmic reticulum (GO:0005783); endoplasmic reticulum membrane (GO:0005789); histidine catabolic process (GO:0006548); catecholamine metabolic process (GO:0006584); cellular process (GO:0009987); membrane (GO:0016020); integral to membrane (GO:0016021); metal ion binding (G…	3.22	0.656	-1.526	30694.8	19938	1.22e-08	0.6271	-1.5945	24299.9	15232.2	1.58e-09
A_23_P44195	ATGGCTCACTTCGGATCGAGGGTTGACTACATCTCATCATCTCACGAATCTGCTGTAATA	chr17:55,757,022-55,757,081	NM_138962	MSI2	Musashi homolog 2 (Drosophila)	nucleotide binding (GO:0000166); single-stranded RNA binding (GO:0003727); cytoplasm (GO:0005737); polysome (GO:0005844); poly(U) RNA binding (GO:0008266); stem cell development (GO:0048864)	3.22	0.592	-1.69	6310.6	3829	7.17e-05	0.4656	-2.1477	5431.19	2524.46	3.79e-26
A_33_P3354256	CTCGGAATATAGCTCTTTTGAAAGTACTCGACACCTTTAGATAAGAATTAAAACCAACCT	chr8:125,565,069-125,565,128	NM_014751	MTSS1	Metastasis suppressor 1	ruffle (GO:0001726); actin monomer binding (GO:0003785); receptor binding (GO:0005102); cytoplasm (GO:0005737); cellular component movement (GO:0006928); cell adhesion (GO:0007155); signal transduction (GO:0007165); transmembrane receptor protein tyrosine kinase signaling pathway (GO:0007169); cytoskeletal adaptor activity (GO:0008093); actin cytoskeleton (GO:0015629); SH3 domain binding (GO:0017…	3.22	0.534	-1.873	75.3	38.5	6.64e-05	0.3319	-3.0133	55.6409	18.5798	2.2e-10
A_33_P3383029	ACCCAGCATGACATAACAGTGCAGGGCAAAATATTCACTGGGCCAATTCAATACAAACAA	chr10:112,044,747-112,044,806	NM_130439	MXI1	MAX interactor 1	DNA binding (GO:0003677); transcription corepressor activity (GO:0003714); nucleus (GO:0005634); negative regulation of cell proliferation (GO:0008285); transcription regulator activity (GO:0030528); cytoplasmic sequestering of transcription factor (GO:0042994)	3.22	0.415	-2.409	2562.4	1063.6	0	0.3142	-3.1826	2231.26	707.416	8.03e-30
A_23_P258136	GACTTTGTTCCAGATTGACAAGTCATCTTTCAGTTATTTCCTCTGTCACTTCAAAACTCC	chrX:3,227,269-3,227,328	NM_015419	MXRA5	Matrix-remodelling associated 5	protein binding (GO:0005515); extracellular region (GO:0005576)	3.22	0.575	-1.738	158.8	93.1	3.17e-06	0.6214	-1.6093	113.682	70.4957	3.2e-11
A_33_P3331511	AGTGTGGCTTTGAGAAAATAAAATGGCCACCTTGCTCCGCTGTTCTTTCTTTGTAAAAAA	chr12:116,973,091-116,973,150	NR_027345	NCRNA00173	non-protein coding RNA 173		3.22	0.489	-2.043	1698.2	794.2	3.66e-07	0.5671	-1.7635	1458.13	820.353	3.81e-07
A_33_P3416483	GTGATCATCAACATTTTCCCGCATTCATGCAGTGCGGCCTCTGAAAACATGGTTGAACAT	chr1:245,008,091-245,008,150	NR_026778	NCRNA00201	non-protein coding RNA 201		3.22	0.569	-1.756	223.7	127.6	2.2e-20	0.5765	-1.7347	112.405	65.1372	2.27e-13
A_23_P20494	TGCCAGGTTCCTGTACTACTGCCTTGTACTTTTCATTTTGGCTCACCGTGGATTTTCTCA	chr8:134,249,719-134,249,778	NM_006096	NDRG1	N-myc downstream regulated 1	protein binding (GO:0005515); nucleus (GO:0005634); cytoplasm (GO:0005737); cytoskeleton (GO:0005856); plasma membrane (GO:0005886); response to metal ion (GO:0010038); mast cell activation (GO:0045576)	3.22	0.47	-2.13	77001.3	36517.3	1.05e-19	0.6011	-1.6636	60990.6	36671	3.06e-19
A_23_P146783	TCTGCAGGACTTACAGATCCTGCAGTCAATGTTTCGGTTTAGACTCTCCACTGTTACCTA	chr2:152,342,192-152,342,251	NM_004543	NEB	Nebulin	actin binding (GO:0003779); protein binding (GO:0005515); cytoplasm (GO:0005737); muscle organ development (GO:0007517); somatic muscle development (GO:0007525); structural constituent of muscle (GO:0008307); actin cytoskeleton (GO:0015629); sarcomere (GO:0030017); Z disc (GO:0030018); regulation of actin filament length (GO:0030832)	3.22	0.362	-2.761	120	40.9	5.94e-06	0.4016	-2.49	126.499	50.9631	8.47e-10
A_33_P3368358	CAGAGAGATGGGCAAGTGTCCTATTTCTTAGTGAGAGCCTCTAAACAAACCAGCTTGTGA	chr6:11,201,214-11,201,273	NM_182966	NEDD9	Neural precursor cell expressed, developmentally down-regulated 9	protein binding (GO:0005515); nucleus (GO:0005634); cytoplasm (GO:0005737); Golgi apparatus (GO:0005794); spindle (GO:0005819); cytoskeleton (GO:0005856); focal adhesion (GO:0005925); cell cortex (GO:0005938); cytoskeleton organization (GO:0007010); cell cycle (GO:0007049); mitosis (GO:0007067); cell adhesion (GO:0007155); signal transduction (GO:0007165); integrin-mediated signaling pathway (GO:…	3.22	0.658	-1.519	3383.4	2234.1	1.18e-12	0.5628	-1.7767	2929.5	1646.14	2.82e-11
A_33_P3287785	CTTGGTTGAAGTAAGAAAACTGTACCATCCTCTATCCTGTGTGCCATAATAAAATAGTAA	chr8:24,808,478-24,808,537	NM_006158	NEFL	Neurofilament, light polypeptide	microtubule cytoskeleton organization (GO:0000226); structural constituent of cytoskeleton (GO:0005200); protein binding (GO:0005515); neurofilament (GO:0005883); protein C-terminus binding (GO:0008022); anterograde axon cargo transport (GO:0008089); retrograde axon cargo transport (GO:0008090); response to toxin (GO:0009636); response to organic nitrogen (GO:0010243); peripheral nervous system a…	3.22	0.512	-1.952	54723.9	26013.1	8.15e-05	0.5462	-1.8309	38792.6	21007.9	1.12e-07
A_33_P3320082	CATATCACAGTATCAGTTAAGGAGCTTGATTTGTTTTTGGCATACTACGTGCAGGAGCAA	chr9:14,306,989-14,307,048	NM_005596	NFIB	Nuclear factor I/B	sequence-specific DNA binding transcription factor activity (GO:0003700); intracellular (GO:0005622); nucleus (GO:0005634); nucleolus (GO:0005730); DNA replication (GO:0006260); regulation of transcription, DNA-dependent (GO:0006355)	3.22	0.662	-1.511	2688	1790.3	4.66e-07	0.5592	-1.7882	1983.24	1117.01	3.91e-05
A_23_P415611	ATGCTTACACGCCATTATGATCCAAGCAAAATAAAACTGCAGTTGTCAACATTAGAACAT	chr4:103,822,280-103,822,339	NM_139173	NHEDC1	Na+/H+ exchanger domain containing 1	cation transport (GO:0006812); solute:hydrogen antiporter activity (GO:0015299); membrane (GO:0016020); integral to membrane (GO:0016021); transmembrane transport (GO:0055085)	3.22	0.534	-1.872	129.5	66.5	8.16e-05	0.5144	-1.9439	98.8601	50.8326	1.21e-24
A_33_P3305731	CAAAAACTTAGAGTTGAACTTGAATGCCTGAATCAGGAACATCAGAGCCTGCAGCTGCCA	chr20:25,442,200-25,442,259	NM_025176	NINL	Ninein-like	calcium ion binding (GO:0005509); cytoplasm (GO:0005737); centrosome (GO:0005813); microtubule organizing center (GO:0005815); cytosol (GO:0005829); cytoskeleton (GO:0005856); microtubule (GO:0005874)	3.22	0.661	-1.514	33.5	22.2	1.34e-06	0.5369	-1.8624	30.1696	16.254	5.68e-10
A_23_P121441	GCTACCTGACTCTTTTGCAATAACAACTTTGATTACTGAATCCATACACTCAAACTATAG	chrY:16,954,955-16,955,014	NM_014893	NLGN4Y	neuroligin 4, Y-linked	protein binding (GO:0005515); cell adhesion (GO:0007155); membrane (GO:0016020); integral to membrane (GO:0016021)	3.22	0.63	-1.586	3912.7	2446.8	1.59e-09	0.5276	-1.8955	2383.03	1257.14	3.86e-28
A_23_P84836	CGGTTCATTTTATGCGTGCGAGAAGTCAGTGGTAACTGCTGCAGGGCTTAATACATTAGT	chr17:45,700,259-45,700,318	NM_006310	NPEPPS	Aminopeptidase puromycin sensitive	aminopeptidase activity (GO:0004177); protein binding (GO:0005515); nucleus (GO:0005634); cytoplasm (GO:0005737); cytosol (GO:0005829); proteolysis (GO:0006508); peptidase activity (GO:0008233); metallopeptidase activity (GO:0008237); zinc ion binding (GO:0008270); metal ion binding (GO:0046872)	3.22	0.648	-1.544	6954.6	4468	9.93e-09	0.64	-1.5625	5901.61	3775.99	7.48e-16
A_23_P306867	TTCCTGCTTTCAAATGAATGATCAGGGTCTCTATTTATGGCTACTAGTAATAAGAGTTGA	chr9:102,595,751-102,595,810	NM_173199	NR4A3	Nuclear receptor subfamily 4, group A, member 3	mesoderm formation (GO:0001707); DNA binding (GO:0003677); sequence-specific DNA binding transcription factor activity (GO:0003700); steroid hormone receptor activity (GO:0003707); thyroid hormone receptor activity (GO:0004887); binding (GO:0005488); nucleus (GO:0005634); regulation of transcription, DNA-dependent (GO:0006355); biological_process (GO:0008150); zinc ion binding (GO:0008270); trans…	3.22	0.455	-2.199	40.9	18.2	5.52e-10	0.4449	-2.2479	21.8003	9.5348	1.69e-06
A_23_P414519	CAGGAAGGGGCGAAAGATATGTGGGATAAACTGAGAAAAGAATCCAAAAACCTCAACATC	chr6:5,999,329-5,999,388	NM_016588	NRN1	Neuritin 1	plasma membrane (GO:0005886); anchored to membrane (GO:0031225)	3.22	0.357	-2.802	5501.6	1986	3.04e-26	0.3555	-2.8131	4442.91	1581.05	2.17e-24
A_32_P53524	GTTGGTTAGAGTTGTAATGGACCCAGATGGAACTTGTAATGTGGGCCCCACATGATAGAA	chr17:9,147,220-9,147,279	NM_004822	NTN1	Netrin 1	neuron migration (GO:0001764); protein binding (GO:0005515); extracellular region (GO:0005576); basement membrane (GO:0005604); cytoplasm (GO:0005737); apoptotic process (GO:0006915); axon guidance (GO:0007411); positive regulation of cell proliferation (GO:0008284); regulation of cell migration (GO:0030334); negative regulation of axon extension (GO:0030517); mammary gland development (GO:003087…	3.22	0.606	-1.651	26446.1	15878.7	2.17e-11	0.5607	-1.7835	24780.5	13876.1	4.23e-14
A_32_P141969	AGTGAGAGTTGTAAATACTCCTTGGTCATATGTCTGTCTTTCTCATAGTATCATATCTTC	chr15:88,403,092-88,403,151		NTRK3	Neurotrophic tyrosine kinase, receptor, type 3	nucleotide binding (GO:0000166); transmembrane receptor protein tyrosine kinase activity (GO:0004714); neurotrophin receptor activity (GO:0005030); protein binding (GO:0005515); ATP binding (GO:0005524); cytoplasm (GO:0005737); integral to plasma membrane (GO:0005887); transmembrane receptor protein tyrosine kinase signaling pathway (GO:0007169); multicellular organismal development (GO:0007275);…	3.22	0.452	-2.213	452.3	198.3	8.36e-10	0.3895	-2.5672	363.134	141.455	5.61e-45
A_33_P3284077	CACAGAGGCTTTTGTAGATTCGGGAGGTGATAAGACTTACAGTTTCCTAACAGCAGTGCA	chr1:229,635,432-229,635,491	NM_018230	NUP133	Nucleoporin 133kDa	condensed chromosome kinetochore (GO:0000777); condensed chromosome outer kinetochore (GO:0000940); nucleocytoplasmic transporter activity (GO:0005487); protein binding (GO:0005515); nucleus (GO:0005634); nuclear envelope (GO:0005635); nuclear pore (GO:0005643); mRNA export from nucleus (GO:0006406); nucleocytoplasmic transport (GO:0006913); nuclear pore organization (GO:0006999); protein transpo…	3.22	0.656	-1.524	268.5	178.6	1.95e-05	0.445	-2.2471	196.666	89.3904	3.48e-05
A_33_P3241428	ACAGCTTGGAAGGCGTTTGCCCTTACCCTGGGCAGGGGTAGAGAGACAAGGAACAATAAA	chr2:220,415,464-220,415,523	NM_015311	OBSL1	Obscurin-like 1	cytoskeleton organization (GO:0007010); cytoskeletal adaptor activity (GO:0008093); intercalated disc (GO:0014704); Z disc (GO:0030018); M band (GO:0031430); perinuclear region of cytoplasm (GO:0048471); cardiac myofibril assembly (GO:0055003)	3.22	0.614	-1.629	1476	909.4	4.67e-15	0.5815	-1.7198	1360.06	790.139	5.55e-11
A_24_P220485	TCTAGCTTTCTGCTTTTACCTTTACCCTAATCTTTTTATTTTTATGCTATTGTACTTTAT	chr9:127,577,020-127,577,079	NM_182487	OLFML2A	Olfactomedin-like 2A	extracellular region (GO:0005576); membrane (GO:0016020); extracellular matrix organization (GO:0030198); extracellular matrix (GO:0031012); protein homodimerization activity (GO:0042803); extracellular matrix binding (GO:0050840)	3.22	0.446	-2.243	43849.1	19472	4.55e-35	0.3655	-2.7357	31150	11385.2	0
A_23_P74391	TAGGAATGAAGGATGGCAACGAAAGGTGGGGCCTTAAATTGGATGCCACTTTTGGACTTT	chr1:241,757,673-241,757,732	NM_014322	OPN3	Opsin 3	G-protein coupled receptor activity (GO:0004930); integral to plasma membrane (GO:0005887); signal transduction (GO:0007165); G-protein coupled receptor signaling pathway (GO:0007186); visual perception (GO:0007601); phototransduction (GO:0007602); G-protein coupled photoreceptor activity (GO:0008020); detection of light stimulus (GO:0009583); photoreceptor activity (GO:0009881); membrane (GO:001…	3.22	0.633	-1.58	807.3	518.3	1.57e-05	0.6315	-1.5836	700.758	441.949	2.29e-09
A_33_P3225507	TTACACTGTTGTCACTCCATTACTGAACCCCCTCATCTATACACTGAGGAACCAGGAAGT	chr14:22,070,078-22,070,137	NM_001005466	OR10G2	olfactory receptor, family 10, subfamily G, member 2	receptor activity (GO:0004872); olfactory receptor activity (GO:0004984); plasma membrane (GO:0005886); signal transduction (GO:0007165); G-protein coupled receptor signaling pathway (GO:0007186); sensory perception of smell (GO:0007608); integral to membrane (GO:0016021); response to stimulus (GO:0050896)	3.22	0.631	-1.586	119.2	75.4	9.96e-11	0.4718	-2.1195	125.315	59.0469	9.27e-26
A_23_P156289	AGACAAGGACAGTCTCCCAACAAACCCAGTAGAGGCACCACACTGTTCAGAGTATAAAAT	chr5:38,933,387-38,933,446	NM_003999	OSMR	Oncostatin M receptor	positive regulation of acute inflammatory response (GO:0002675); receptor activity (GO:0004872); oncostatin-M receptor activity (GO:0004924); oncostatin-M receptor complex (GO:0005900); cell surface receptor signaling pathway (GO:0007166); cell proliferation (GO:0008283); positive regulation of cell proliferation (GO:0008284); membrane (GO:0016020); integral to membrane (GO:0016021); growth facto…	3.22	0.623	-1.605	249.9	156.5	3.07e-11	0.574	-1.7423	205.322	119.343	2.12e-05
A_33_P3214481	CTTAGGAGACTGGAAGTTTAAAAATGTACAAGTCCTTTCAGTGATGAGGGAATTGATTTT	chr10:74,767,083-74,767,142	NM_001142595	P4HA1	Prolyl 4-hydroxylase, alpha polypeptide I	procollagen-proline 4-dioxygenase activity (GO:0004656); binding (GO:0005488); iron ion binding (GO:0005506); mitochondrion (GO:0005739); endoplasmic reticulum (GO:0005783); endoplasmic reticulum lumen (GO:0005788); oxidoreductase activity, acting on single donors with incorporation of molecular oxygen, incorporation of two atoms of oxygen (GO:0016702); oxidoreductase activity, acting on paired d…	3.22	0.425	-2.354	59360.2	23692.7	2.8e-07	0.4774	-2.0946	42453.6	20264.6	5.5e-39
A_23_P30363	TTTATGGCATTTCTATCTATTGTGGCTTTACCAAAAAATAAAATGTCCCTACCAGAAGCC	chr5:131,528,308-131,528,367	NM_004199	P4HA2	Prolyl 4-hydroxylase, alpha polypeptide II	procollagen-proline 4-dioxygenase activity (GO:0004656); iron ion binding (GO:0005506); protein binding (GO:0005515); endoplasmic reticulum (GO:0005783); endoplasmic reticulum lumen (GO:0005788); electron carrier activity (GO:0009055); oxidoreductase activity, acting on single donors with incorporation of molecular oxygen, incorporation of two atoms of oxygen (GO:0016702); oxidoreductase activity…	3.22	0.598	-1.673	27867.4	16787.3	1.24e-12	0.5299	-1.887	18622.5	9855.85	4.15e-17
A_24_P187970	GCTGAAGGTCTGCTTCCAGTACCTAAACCGAGGCGATCGCTGGATCCAGGATGAAATTGA		NM_007365	PADI2	Peptidyl arginine deiminase, type II	protein-arginine deiminase activity (GO:0004668); calcium ion binding (GO:0005509); cytoplasm (GO:0005737); protein modification process (GO:0006464); hydrolase activity (GO:0016787); peptidyl-citrulline biosynthetic process from peptidyl-arginine (GO:0018101)	3.22	0.283	-3.531	450.2	128.8	1.96e-22	0.2939	-3.4028	368.478	108.05	8.05e-35
A_23_P127911	ATGCTCATGCACTCCTTGAGAAGTGTTTCTGTATATCCGTCTGTACGTGTGTCATTGCGT	chr11:35,453,841-35,453,900	NM_015430	PAMR1	Peptidase domain containing associated with muscle regeneration 1	catalytic activity (GO:0003824); serine-type endopeptidase activity (GO:0004252); extracellular region (GO:0005576); proteolysis (GO:0006508)	3.22	0.456	-2.195	30.2	14.3	3.36e-06	0.5565	-1.7969	20.7783	11.6199	4.58e-06
A_33_P3258244	GAAGATTCGAACATTGTCTATAGTTTGAAAAATCTATCAACACCTTCACTGCTTTCCCAA	chr10:55,562,664-55,562,723	NM_001142771	PCDH15	Protocadherin-related 15	photoreceptor outer segment (GO:0001750); calcium ion binding (GO:0005509); protein binding (GO:0005515); extracellular region (GO:0005576); plasma membrane (GO:0005886); cell adhesion (GO:0007155); homophilic cell adhesion (GO:0007156); sensory perception of sound (GO:0007605); integral to membrane (GO:0016021); stereocilium (GO:0032420); synapse (GO:0045202); photoreceptor cell maintenance (GO:…	3.22	0.525	-1.905	69.5	35.4	1.47e-06	0.4845	-2.0639	46.9448	22.7394	1.52e-18
A_23_P121851	AATGATTTCAAGTTCTTGAAGCCTATATTCCCAAATATTGTAAGCCAGGACTCTAGGAGG	chr5:140,627,430-140,627,489	NM_018935	PCDHB15	Protocadherin beta 15	calcium ion binding (GO:0005509); protein binding (GO:0005515); plasma membrane (GO:0005886); integral to plasma membrane (GO:0005887); cell adhesion (GO:0007155); homophilic cell adhesion (GO:0007156); nervous system development (GO:0007399)	3.22	0.65	-1.539	1609.8	1053.2	1.54e-13	0.6273	-1.5942	1382.16	868.899	1.78e-10
A_23_P390958	AAGTTTAATCGCACACTGGGCTCATTCATATTTTCTGAGTGTTCTGACTGTGGATCCTCT	chr5:140,616,753-140,616,812	NR_001281	PCDHB18	protocadherin beta 18 pseudogene	calcium ion binding (GO:0005509); protein binding (GO:0005515); plasma membrane (GO:0005886); cell adhesion (GO:0007155); homophilic cell adhesion (GO:0007156); integral to membrane (GO:0016021)	3.22	0.612	-1.634	110.3	67.9	4.09e-11	0.5104	-1.9592	110.705	56.5016	2.55e-15
A_23_P201863	CCACACACGTTTCATCTTTTTCCCCTCTGAGAGCAAGAAGAGACATGGCATGTTCTCTGG	chr1:205,500,947-205,501,006	NM_212503	PCTK3	PCTAIRE protein kinase 3	nucleotide binding (GO:0000166); cyclin-dependent protein kinase activity (GO:0004693); signal transducer activity (GO:0004871); protein binding (GO:0005515); ATP binding (GO:0005524); cellular_component (GO:0005575); protein phosphorylation (GO:0006468); signal transduction (GO:0007165); transferase activity (GO:0016740)	3.22	0.496	-2.017	79.9	39.6	1.6e-25	0.5587	-1.7898	72.6098	40.9158	6.4e-07
A_23_P325642	ATTGGCTGAGAAGTACCAAGACCACGAGGACATCATCATTGCTGAGCTGGATGCCACGGC	chr16:336,603-336,662	NM_006849	PDIA2	Protein disulfide isomerase family A, member 2	response to hypoxia (GO:0001666); protein disulfide isomerase activity (GO:0003756); protein binding (GO:0005515); endoplasmic reticulum (GO:0005783); endoplasmic reticulum lumen (GO:0005788); protein folding (GO:0006457); protein retention in ER lumen (GO:0006621); apoptotic process (GO:0006915); isomerase activity (GO:0016853); cell redox homeostasis (GO:0045454)	3.22	0.581	-1.721	94.3	56.4	4.33e-05	0.6589	-1.5177	101.221	66.6558	1.18e-10
A_24_P37441	TGGACACGAAGTGATTTTTGTAACCTGAGCAGTTAATGAATGTGCCAACATTTTCTAGGA	chr2:173,463,273-173,463,332	NM_002610	PDK1	Pyruvate dehydrogenase kinase, isozyme 1	two-component sensor activity (GO:0000155); nucleotide binding (GO:0000166); protein kinase activity (GO:0004672); pyruvate dehydrogenase (acetyl-transferring) kinase activity (GO:0004740); ATP binding (GO:0005524); mitochondrion (GO:0005739); mitochondrial matrix (GO:0005759); carbohydrate metabolic process (GO:0005975); glucose metabolic process (GO:0006006); signal transduction (GO:0007165); s…	3.22	0.289	-3.459	17373.5	4810.1	3.95e-15	0.3142	-3.1823	11133.4	3493.53	1.4e-45
A_23_P83436	ATGCTGTTCTTTAGTAGCAACTAAAATGTGTCTTGCTGTCATTTATATTCCTTTTCCCAG	chr19:33,877,936-33,877,995	NM_000285	PEPD	Peptidase D	aminopeptidase activity (GO:0004177); metallocarboxypeptidase activity (GO:0004181); proteolysis (GO:0006508); cellular amino acid metabolic process (GO:0006520); peptidase activity (GO:0008233); cellular process (GO:0009987); dipeptidase activity (GO:0016805); manganese ion binding (GO:0030145); collagen catabolic process (GO:0030574); metal ion binding (GO:0046872)	3.22	0.59	-1.694	25018.2	14785.7	4.12e-21	0.5545	-1.8034	20686.1	11453.9	2.6e-15
A_24_P362904	GACACACTCATTTGTTAGCCATAGTGGGTTCCCTTGGTCAGCAACAGTGCATGTACCTCT	chr3:48,555,454-48,555,513	NM_004567	PFKFB4	6-phosphofructo-2-kinase/fructose-2,6-biphosphatase 4	nucleotide binding (GO:0000166); 6-phosphofructo-2-kinase activity (GO:0003873); fructose-2,6-bisphosphate 2-phosphatase activity (GO:0004331); ATP binding (GO:0005524); cellular_component (GO:0005575); cytosol (GO:0005829); fructose 2,6-bisphosphate metabolic process (GO:0006003); metabolic process (GO:0008152); kinase activity (GO:0016301); transferase activity (GO:0016740); hydrolase activity …	3.22	0.342	-2.923	4608.6	1602.3	6.71e-23	0.4457	-2.2439	4322.97	1930.06	2.08e-16
A_23_P46928	GCCTGCATGTGCCTGCAGCCACCGTGGACTGTCTGTTTTTGTAACACTTAAGTTATTTTA	chr10:3,178,781-3,178,840	NM_002627	PFKP	Phosphofructokinase, platelet	nucleotide binding (GO:0000166); magnesium ion binding (GO:0000287); 6-phosphofructokinase activity (GO:0003872); protein binding (GO:0005515); ATP binding (GO:0005524); soluble fraction (GO:0005625); cytoplasm (GO:0005737); cytosol (GO:0005829); 6-phosphofructokinase complex (GO:0005945); fructose 6-phosphate metabolic process (GO:0006002); glycolysis (GO:0006096); kinase activity (GO:0016301); …	3.22	0.593	-1.687	23442.4	14145.4	8.49e-07	0.6461	-1.5479	19885.7	12841.6	1.9e-12
A_23_P125829	TTAAACAGTTGCACAGCATCTCAGCTCATCTTCACTGCACCCTGGATTTGCATACATTCT	chrX:77,381,462-77,381,521	NM_000291	PGK1	Phosphoglycerate kinase 1	nucleotide binding (GO:0000166); phosphoglycerate kinase activity (GO:0004618); ATP binding (GO:0005524); cytoplasm (GO:0005737); glycolysis (GO:0006096); phosphorylation (GO:0016310); transferase activity (GO:0016740)	3.22	0.504	-1.985	242250	123423	7.12e-30	0.5296	-1.8881	207898	111035	1.06e-13
A_24_P915692	TACAGGATCTAAAAGGGTTTTCTTAGAAAGGGCAATATTGTCCAATGAAGTAAGCAGAAG	chr12:76,419,627-76,419,686	NM_007350	PHLDA1	Pleckstrin homology-like domain, family A, member 1	protein binding (GO:0005515); nucleus (GO:0005634); nucleolus (GO:0005730); cytoplasm (GO:0005737); apoptotic process (GO:0006915); induction of apoptosis (GO:0006917); membrane (GO:0016020); cytoplasmic vesicle membrane (GO:0030659); cytoplasmic vesicle (GO:0031410); FasL biosynthetic process (GO:0045210)	3.22	0.656	-1.524	28103.7	18332.5	5.74e-10	0.6263	-1.5966	21598.4	13549	6.77e-13
A_23_P75529	TCATTTTTTACTCCCTTTTGATGCCATACATAGAGGAAAGTCTAGCTTTTTTGGCGTGAG	chr11:125,302,956-125,303,015	NM_022062	PKNOX2	PBX/knotted 1 homeobox 2	DNA binding (GO:0003677); sequence-specific DNA binding transcription factor activity (GO:0003700); actin monomer binding (GO:0003785); nucleus (GO:0005634); cytoplasm (GO:0005737); regulation of transcription from RNA polymerase II promoter (GO:0006357); actin cytoskeleton (GO:0015629); microtubule cytoskeleton (GO:0015630); sequence-specific DNA binding (GO:0043565); actin filament binding (GO:…	3.22	0.554	-1.805	357.6	196	2.63e-12	0.6313	-1.5839	306.945	193.323	1.1e-06
A_33_P3346669	TACATCACCTTCTCAGCTCTTGACCTCAGAAAGTATCCAAACCAAGGAGGAGAAACCTGT	chr10:96,084,735-96,084,794	NM_016341	PLCE1	Phospholipase C, epsilon 1	Golgi membrane (GO:0000139); activation of MAPK activity (GO:0000187); regulation of cell growth (GO:0001558); phosphatidylinositol phospholipase C activity (GO:0004435); phospholipase C activity (GO:0004629); receptor signaling protein activity (GO:0005057); guanyl-nucleotide exchange factor activity (GO:0005085); calcium ion binding (GO:0005509); protein binding (GO:0005515); intracellular (GO:…	3.22	0.655	-1.526	2852.3	1860.4	2.65e-10	0.6593	-1.5167	2566.29	1691.44	1.83e-11
A_23_P510	TTACCTCTGACAGAGAATGTCATTCTGGCGTAGAAGTTAGTTTTTACGTTTGCATACAAA	chr1:242,252,899-242,252,958	NM_152666	PLD5	Phospholipase D family, member 5	catalytic activity (GO:0003824); metabolic process (GO:0008152); membrane (GO:0016020); integral to membrane (GO:0016021)	3.22	0.567	-1.765	241.8	135.3	3.31e-07	0.6198	-1.6135	132.397	81.7795	1.13e-05
A_24_P348806	GAATACCTTGTAATTTTTCTCTTAAAAAAGAAGACTTGTGTAAGTCTCTGCATCAACGCC	chr11:16,809,231-16,809,290	NM_175058	PLEKHA7	Pleckstrin homology domain containing, family A member 7	protein binding (GO:0005515)	3.22	0.663	-1.508	6159.7	4023.5	2.38e-06	0.6456	-1.5489	4171.16	2689.42	2.93e-09
A_33_P3315719	CACCGGTATTCCAAACCTTAACAATGAAGGGGGTTAGTCTCTTTTATTTGATTCTTAAAT	chr2:43,992,834-43,992,893	NM_172069	PLEKHH2	Pleckstrin homology domain containing, family H (with MyTH4 domain) member 2	binding (GO:0005488); cytoplasm (GO:0005737); cytoskeleton (GO:0005856); membrane (GO:0016020); integral to membrane (GO:0016021)	3.22	0.443	-2.257	1937	854.9	5.66e-32	0.4623	-2.1633	1513.05	698.563	1.75e-23
A_23_P26154	AAGGGAACAATCAGATGCAAAAGCTCTTGGGTGTTTATTTAAAATACTAGTGTCACTTTC	chr15:90,208,228-90,208,287	NM_002666	PLIN1	Perilipin 1	protein binding (GO:0005515); lipid particle (GO:0005811); lipid metabolic process (GO:0006629); lipid binding (GO:0008289); monolayer-surrounded lipid storage body (GO:0012511); lipid catabolic process (GO:0016042)	3.22	0.491	-2.037	81.5	39.8	1.42e-21	0.6577	-1.5205	69.012	45.3957	3.83e-12
A_23_P3911	CCCGCATAATTTTAAGACGGTTCTTTAGGACATTAGTCCACCATCTTCTTGGTTTGCTGG	chr17:37,223,416-37,223,475	NM_020405	PLXDC1	Plexin domain containing 1	angiogenesis (GO:0001525); molecular_function (GO:0003674); cellular_component (GO:0005575); extracellular region (GO:0005576); cytoplasm (GO:0005737); membrane (GO:0016020); integral to membrane (GO:0016021)	3.22	0.396	-2.526	5858.3	2345.2	3.03e-21	0.3444	-2.9032	5431.91	1870.83	0
A_33_P3413038	CCCCATTGTATTTATTTGCCTGCTGGAAAATCACATCCGGAAATAAAATAGAAATATGTC	chrX:153,044,726-153,044,785	NM_001163257	PLXNB3	Plexin B3	receptor activity (GO:0004872); intracellular (GO:0005622); plasma membrane (GO:0005886); signal transduction (GO:0007165); multicellular organismal development (GO:0007275); integral to membrane (GO:0016021)	3.22	0.591	-1.692	13949.3	8244	8.71e-23	0.5663	-1.7658	15736.5	8894.41	3.19e-08
A_23_P62377	AGGCTCTGTCAGTGAGCAGATCCGGAAGAACTTTGCTCGGACACACTGGAAGCGAGCCTT		NM_001039582	PNCK	Pregnancy up-regulated non-ubiquitously expressed CaM kinase	nucleotide binding (GO:0000166); calmodulin-dependent protein kinase activity (GO:0004683); calcium ion binding (GO:0005509); calmodulin binding (GO:0005516); ATP binding (GO:0005524); nucleus (GO:0005634); cytoplasm (GO:0005737); protein phosphorylation (GO:0006468); transferase activity (GO:0016740)	3.22	0.335	-2.982	26.2	9.2	1.08e-07	0.3492	-2.8641	34.3155	11.9983	3.65e-16
A_23_P145074	CCCATTTTTGCTAAACTCAATTTCTGGTTTTGGTATATATCCATTCCAGCTTAATGCCTC	chr6:89,794,426-89,794,485	NM_006813	PNRC1	Proline-rich nuclear receptor coactivator 1	protein binding (GO:0005515); nucleus (GO:0005634)	3.22	0.571	-1.751	56007.3	31095	1.2e-06	0.5718	-1.749	48570.5	27769.4	1.44e-23
A_23_P215060	CAGGAACTGGGGGATCATATATGTCTTAGTGGACAGGGGTCTGAAGTACACTGGAATTTA	chr7:131,185,135-131,185,194	NM_001018111	PODXL	Podocalyxin-like	protein binding (GO:0005515); plasma membrane (GO:0005886); integral to plasma membrane (GO:0005887); negative regulation of cell adhesion (GO:0007162); leukocyte migration (GO:0050900)	3.22	0.606	-1.652	45971.9	28142.7	1.37e-09	0.476	-2.1008	35154.1	16692.3	9.19e-17
A_33_P3340565	CCTCCTTTACCCTTTCAGATACAATCACGCCAGCCACGTTGTTTTGAAAATTTCTTTTTT	chr16:31,094,812-31,094,871	NM_001039503	POL3S	polyserase 3	serine-type endopeptidase activity (GO:0004252); extracellular region (GO:0005576); proteolysis (GO:0006508); peptidase activity (GO:0008233)	3.22	0.534	-1.872	1208.5	645.4	7.38e-30	0.6409	-1.5604	1349.4	864.917	3.15e-10
A_23_P125505	GGAAGTCCCTAGCAAGCTGTTATTGGTAAGATTAGGTTAAATGTCAGTAATAGGATTTGG	chrX:18,845,755-18,845,814	NM_006240	PPEF1	Protein phosphatase, EF-hand calcium binding domain 1	magnesium ion binding (GO:0000287); protein serine/threonine phosphatase activity (GO:0004722); iron ion binding (GO:0005506); calcium ion binding (GO:0005509); protein dephosphorylation (GO:0006470); hydrolase activity (GO:0016787); manganese ion binding (GO:0030145); detection of stimulus involved in sensory perception (GO:0050906)	3.22	0.441	-2.267	1048.1	459.4	7.84e-26	0.3589	-2.7864	752.328	269.709	1.6e-41
A_23_P420692	GGAGGTGTTAAGAAGAGAACTCTGTGCAAACAGTGATGGAAGGCTGTTGTCTTGGTGTAT	chr1:203,047,602-203,047,661	NM_015053	PPFIA4	Protein tyrosine phosphatase, receptor type, f polypeptide (PTPRF), interacting protein (liprin), alpha 4	protein binding (GO:0005515); intracellular (GO:0005622); cytoplasm (GO:0005737); cell communication (GO:0007154); cell surface (GO:0009986)	3.22	0.328	-3.05	2248.3	732.5	0	0.4971	-2.0115	2184.27	1086.52	5.27e-07
A_24_P201064	AAGGGGAAATGCACTTTAAAAATCCCAAGAATGGATGTTCTTTGTGTGGTATGAGAGGTT	chr8:8,993,813-8,993,872	NM_024607	PPP1R3B	Protein phosphatase 1, regulatory (inhibitor) subunit 3B	carbohydrate metabolic process (GO:0005975); glycogen metabolic process (GO:0005977)	3.22	0.492	-2.033	9580	4685	7.06e-23	0.5401	-1.8515	8025.97	4334.8	2.91e-29
A_23_P35414	AGCATCCATACTTTTCTACTGTAAATATTTCACTCTCCTCTAGCTATCCTTGATGAGCTT	chr10:93,388,230-93,388,289	NM_005398	PPP1R3C	Protein phosphatase 1, regulatory (inhibitor) subunit 3C	protein serine/threonine phosphatase activity (GO:0004722); protein binding (GO:0005515); soluble fraction (GO:0005625); microsome (GO:0005792); carbohydrate metabolic process (GO:0005975); regulation of glycogen biosynthetic process (GO:0005979); regulation of glycogen catabolic process (GO:0005981); enzyme binding (GO:0019899); glycogen granule (GO:0042587)	3.22	0.505	-1.979	17783.4	8755.1	1.61e-09	0.5622	-1.7788	12433.1	6984.53	4.9e-16
A_23_P116512	ATGACTGTTAGCCAGTTTACAACTTTTTACCATCGATGTACACATTTGATATTTGTGCAG	chr11:36,486,438-36,486,497	NM_024841	PRR5L	Proline rich 5 like		3.22	0.457	-2.189	1330.5	616.5	4.78e-25	0.5232	-1.9114	926.676	484.705	8.55e-44
A_23_P30358	ATCCTCTCTATTGTTTAAATAGATTACTGTAGTTTGGCCAGGAATTTGGCGTCAGTGGTA	chr5:139,223,429-139,223,488	NM_032289	PSD2	Pleckstrin and Sec7 domain containing 2	ARF guanyl-nucleotide exchange factor activity (GO:0005086); intracellular (GO:0005622); membrane (GO:0016020); integral to membrane (GO:0016021); regulation of ARF protein signal transduction (GO:0032012)	3.22	0.572	-1.75	534.3	305.9	1.21e-22	0.5133	-1.948	386.666	198.506	5.26e-33
A_23_P68121	TCTCTATGTTCAGACCACTGGAGAGGATAGAGAGGTAAAAGGTGGCGACAGTTTCCCTTA	chr2:113,959,842-113,959,901	NM_012455	PSD4	Pleckstrin and Sec7 domain containing 4	ARF guanyl-nucleotide exchange factor activity (GO:0005086); intracellular (GO:0005622); plasma membrane (GO:0005886); regulation of ARF protein signal transduction (GO:0032012)	3.22	0.615	-1.627	308	191.8	1.45e-05	0.5642	-1.7725	322.797	180.439	1.24e-07
A_32_P149435	TTTTAATGAAGGGCATTTTCAAACTTGTCAACTTCTCTTTTCAGCACTTGAAATGAAGGC	chrX:23,414,819-23,414,878	NM_173495	PTCHD1	Patched domain containing 1	hedgehog receptor activity (GO:0008158); membrane (GO:0016020); integral to membrane (GO:0016021)	3.22	0.561	-1.783	368.5	201	2.68e-05	0.5838	-1.7128	304.502	177.762	4.54e-20
A_24_P64167	ACAGGCTAAATGCACCAAGAAAGCTTCTTCAGAGTGAAGAATCTTAATGCTTGTAATTTA	chr9:125,157,536-125,157,595	NM_000962	PTGS1	Prostaglandin-endoperoxide synthase 1 (prostaglandin G/H synthase and cyclooxygenase)	prostaglandin biosynthetic process (GO:0001516); peroxidase activity (GO:0004601); prostaglandin-endoperoxide synthase activity (GO:0004666); nucleus (GO:0005634); nuclear envelope (GO:0005635); cytoplasm (GO:0005737); endoplasmic reticulum (GO:0005783); microsome (GO:0005792); Golgi apparatus (GO:0005794); plasma membrane (GO:0005886); lipid metabolic process (GO:0006629); fatty acid biosyntheti…	3.22	0.344	-2.905	477.6	163	5.24e-10	0.4554	-2.196	466.83	207.235	7.45e-11
A_24_P250922	TGAGATATTTAAGGTTGAATGTTTGTCCTTAGGATAGGCCTATGTGCTAGCCCACAAAGA	chr1:186,641,469-186,641,528	NM_000963	PTGS2	Prostaglandin-endoperoxide synthase 2 (prostaglandin G/H synthase and cyclooxygenase)	peroxidase activity (GO:0004601); prostaglandin-endoperoxide synthase activity (GO:0004666); protein binding (GO:0005515); nucleus (GO:0005634); cytoplasm (GO:0005737); endoplasmic reticulum (GO:0005783); endoplasmic reticulum lumen (GO:0005788); microsome (GO:0005792); caveola (GO:0005901); fatty acid biosynthetic process (GO:0006633); cellular component movement (GO:0006928); response to oxidat…	3.22	0.197	-5.067	1750.4	330.6	6.51e-14	0.3039	-3.2907	1195	359.723	5.22e-27
A_24_P42446	ACTGATCTTATGTTGAATAATTTCCACCACATTGAAGTACCTTTCGACTCTATCCAGTTT	chr8:30,853,903-30,853,962	NM_001015508	PURG	Purine-rich element binding protein G	DNA binding (GO:0003677); nucleus (GO:0005634)	3.22	0.431	-2.323	568.1	245.8	1.36e-29	0.4711	-2.1229	449.436	211.493	5.27e-15
A_33_P3351027	CAGTGATCTAGCTTGATAAGGACATTCATAAGTAACTGGATGATTCTTTAACATTGCAGA	chr8:77,892,535-77,892,594	NM_000318	PXMP3	peroxisomal membrane protein 3, 35kDa	neuron migration (GO:0001764); protein binding (GO:0005515); membrane fraction (GO:0005624); peroxisome (GO:0005777); peroxisomal membrane (GO:0005778); integral to peroxisomal membrane (GO:0005779); peroxisome organization (GO:0007031); nervous system development (GO:0007399); zinc ion binding (GO:0008270); membrane (GO:0016020); integral to membrane (GO:0016021); metal ion binding (GO:0046872)	3.22	0.661	-1.513	103.6	69.3	1.19e-06	0.5237	-1.9096	75.722	40.0051	9.09e-10
A_23_P81760	CAGAGCAGAAATCAAATTGAAGAGAGCAGTTGAAGAAGTGAAGAAATTATTGGTACCTGC	chr6:163,956,097-163,956,156	NM_006775	QKI	Quaking homolog, KH domain RNA binding (mouse)	vasculogenesis (GO:0001570); RNA binding (GO:0003723); protein binding (GO:0005515); nucleus (GO:0005634); nucleolus (GO:0005730); cytoplasm (GO:0005737); plasma membrane (GO:0005886); mRNA processing (GO:0006397); regulation of translation (GO:0006417); transport (GO:0006810); multicellular organismal development (GO:0007275); spermatogenesis (GO:0007283); RNA splicing (GO:0008380); SH3 domain b…	3.22	0.591	-1.692	1220.6	721.8	1.5e-21	0.3135	-3.1902	821.607	259.37	9.28e-28
A_23_P38427	AGATGGCCTCTGACTCTGTGGGATTCAACTTGACTTTTTTGCCCCAGGAGGCTCTGTCTG	chr17:29,864,961-29,865,020	NM_032932	RAB11FIP4	RAB11 family interacting protein 4 (class II)	cytokinesis (GO:0000910); calcium ion binding (GO:0005509); protein binding (GO:0005515); endosome (GO:0005768); protein transport (GO:0015031); membrane (GO:0016020); Rab GTPase binding (GO:0017137); extrinsic to membrane (GO:0019898); ADP-ribosylation factor binding (GO:0030306); midbody (GO:0030496); cleavage furrow (GO:0032154); protein homodimerization activity (GO:0042803); interspecies int…	3.22	0.516	-1.938	1598.3	838.8	4.09e-09	0.428	-2.3365	1589.03	679.634	1.67e-39
A_24_P22050	GTCACACACAGTGGATATATCCAGTCATAAGCCACCCAAGAGGACCAGATCTGGGTGTTG	chr13:111,176,019-111,176,078	NM_017817	RAB20	RAB20, member RAS oncogene family	nucleotide binding (GO:0000166); GTP binding (GO:0005525); Golgi apparatus (GO:0005794); small GTPase mediated signal transduction (GO:0007264); protein transport (GO:0015031)	3.22	0.624	-1.601	231.1	145.2	6.77e-13	0.4917	-2.0337	186.724	91.5863	3.97e-26
A_33_P3217020	TATAGAGCAGGAGCTCAGCAGCATTGGTTCAGGAAACAGTAAGCGTCAAATCACAGAAAC	chr2:204,354,695-204,354,754	NM_203365	RAPH1	Ras association (RalGDS/AF-6) and pleckstrin homology domains 1	nucleus (GO:0005634); cytoplasm (GO:0005737); cytoskeleton (GO:0005856); plasma membrane (GO:0005886); cell-matrix adhesion (GO:0007160); signal transduction (GO:0007165); lamellipodium (GO:0030027); filopodium (GO:0030175)	3.22	0.657	-1.522	490.7	325.4	1.16e-07	0.61	-1.6394	340.896	207.954	8.95e-20
A_32_P5251	GGGGGGTTCCCCCTGTACATACCCTGCCATACCAACCCCAGGTATTAATTCTCGCTGGTT	chr17:38,512,928-38,512,987	NM_001024809	RARA	Retinoic acid receptor, alpha	retinoic acid binding (GO:0001972); sequence-specific DNA binding transcription factor activity (GO:0003700); steroid hormone receptor activity (GO:0003707); retinoic acid receptor activity (GO:0003708); transcription coactivator activity (GO:0003713); protein binding (GO:0005515); nucleus (GO:0005634); regulation of transcription, DNA-dependent (GO:0006355); signal transduction (GO:0007165); zin…	3.22	0.624	-1.602	2131.7	1347.9	9.85e-07	0.6217	-1.6084	2609.8	1622.89	9.31e-16
A_24_P3249	GGACTATTGACAGGACTATTGTACAGTATGACAAGATAAGGCTGAAGATATTCTACTTTA	chr3:25,638,622-25,638,681	NM_000965	RARB	Retinoic acid receptor, beta	negative regulation of transcription from RNA polymerase II promoter (GO:0000122); ureteric bud development (GO:0001657); DNA binding (GO:0003677); sequence-specific DNA binding transcription factor activity (GO:0003700); steroid hormone receptor activity (GO:0003707); retinoic acid receptor activity (GO:0003708); cellular_component (GO:0005575); nucleus (GO:0005634); cytoplasm (GO:0005737); regu…	3.22	0.562	-1.779	4561.9	2525.5	1.91e-09	0.5931	-1.6859	3286.49	1949.77	5.21e-17
A_32_P223140	GTCCCGAGAACCACGTGGAAAAAGACAGCTGGAAGACCCTCAGGACCACCCTTCTGAACA		NM_145313	RASGEF1A	RasGEF domain family, member 1A	guanyl-nucleotide exchange factor activity (GO:0005085); intracellular (GO:0005622); regulation of small GTPase mediated signal transduction (GO:0051056)	3.22	0.436	-2.292	102.1	44.9	3.85e-23	0.379	-2.6382	101.839	38.5988	3.89e-42
A_23_P124642	ATTAACAGCAGGGTCACTTCTCATTTTCTTTGCTGACTTACCTTTTTACTGACCGTTGTG	chr15:38,780,438-38,780,497	NM_005739	RASGRP1	RAS guanyl releasing protein 1 (calcium and DAG-regulated)	Golgi membrane (GO:0000139); guanyl-nucleotide exchange factor activity (GO:0005085); calcium ion binding (GO:0005509); protein binding (GO:0005515); intracellular (GO:0005622); membrane fraction (GO:0005624); cytoplasm (GO:0005737); endoplasmic reticulum (GO:0005783); endoplasmic reticulum membrane (GO:0005789); Golgi apparatus (GO:0005794); cytosol (GO:0005829); plasma membrane (GO:0005886); si…	3.22	0.475	-2.104	2617.5	1188	8.58e-07	0.4667	-2.1427	1787.75	831.875	3.91e-16
A_24_P295590	AAGCCTTTGCGAAACTATGCAACAGTTTACATCAGTCATGTGAAGTATTTGTCTAAAACA	chr10:45,489,768-45,489,827	NM_032023	RASSF4	Ras association (RalGDS/AF-6) domain family member 4	protein binding (GO:0005515); cell cycle (GO:0007049); signal transduction (GO:0007165)	3.22	0.523	-1.912	29692.4	15534.3	3.07e-32	0.4437	-2.2539	28903.5	12819	9.63e-20
A_33_P3374087	GACTTCATCTCTTCTGAAAAACTCTGCTTCCAGTTAGGAATTCAAAAAACAATAAAGAGG	chr2:238,743,008-238,743,067	NM_001080504	RBM44	RNA binding motif protein 44	nucleotide binding (GO:0000166); RNA binding (GO:0003723)	3.22	0.438	-2.283	247	99.9	4.17e-05	0.4199	-2.3816	188.315	77.5794	5.11e-09
A_23_P106433	TTGCTTTTGAGTGTTAGATAAATGGAATCCTGTGTATGTGCTTTTGTGTCGTTTTTGTCA	chr15:91,505,419-91,505,478	NM_033544	RCCD1	RCC1 domain containing 1		3.22	0.607	-1.646	1569.9	966.6	2.9e-11	0.6008	-1.6644	1043.55	626.769	3.19e-23
A_33_P3211929	ACTTGGAGAAATGGGGGTTGGGAACTTATGCAGACATGGATTTATTTTTCAACATTTTTT	chr11:63,678,727-63,678,786	NM_173587	RCOR2	REST corepressor 2	chromatin (GO:0000785); sequence-specific DNA binding transcription factor activity (GO:0003700); transcription corepressor activity (GO:0003714); protein binding (GO:0005515); nucleus (GO:0005634); transcription factor complex (GO:0005667)	3.22	0.608	-1.646	881.9	544.6	2.17e-07	0.5052	-1.9792	852.903	430.226	4.92e-19
A_24_P276816	TGAAGAACTTCTTTGTAAACTACAGGCGTCGGTTTAACTTAGAGGAGGTATTGCAGGAGT	chr1:211,486,131-211,486,190	NM_018254	RCOR3	REST corepressor 3	DNA binding (GO:0003677); protein binding (GO:0005515); nucleus (GO:0005634); nucleolus (GO:0005730); cytoplasm (GO:0005737)	3.22	0.602	-1.661	2023.6	1208.9	6.04e-13	0.6611	-1.5127	1584.55	1047.22	1.1e-06
A_23_P363878	AACCCTGTACTGATTCATTGCACATAAATGTTGTTGCTCCTAAAAGCCTAAAAATGCAGA	chr2:198,436,064-198,436,123	NM_144629	RFTN2	Raftlin family member 2	plasma membrane (GO:0005886); anchored to membrane (GO:0031225)	3.22	0.417	-2.397	720.6	282.2	9.16e-06	0.5065	-1.9742	449.568	227.832	1.53e-31
A_23_P114423	TAAGGCTTTCTGTAAAAGGTACTATAGAAGGGCGAAGAATCGTTCAACTGTCAATCAGCC	chrX:46,952,536-46,952,595	NM_152869	RGN	Regucalcin (senescence marker protein-30)	calcium ion binding (GO:0005509); nucleus (GO:0005634); cytoplasm (GO:0005737); cellular calcium ion homeostasis (GO:0006874); enzyme regulator activity (GO:0030234); positive regulation of ATPase activity (GO:0032781); regulation of calcium-mediated signaling (GO:0050848)	3.22	0.534	-1.874	67.1	35.1	2.41e-06	0.5307	-1.8843	54.0371	28.6178	2.16e-14
A_33_P3595369	CTACACTCAAGGCTGAGAGGCCTCAGGAAAGTCATTCCTTTTTAAAAATAATAATAAATG	chr10:86,018,595-86,018,654	NM_002921	RGR	Retinal G protein coupled receptor	G-protein coupled receptor activity (GO:0004930); protein binding (GO:0005515); integral to plasma membrane (GO:0005887); signal transduction (GO:0007165); G-protein coupled receptor signaling pathway (GO:0007186); visual perception (GO:0007601); phototransduction (GO:0007602); photoreceptor activity (GO:0009881); membrane (GO:0016020); protein-chromophore linkage (GO:0018298); response to stimul…	3.22	0.519	-1.927	93.7	49.3	5.18e-10	0.4268	-2.3431	107.018	45.5776	3.27e-22
A_23_P156861	TCCAAGGTTTTTGAACTCTCAAATTTATAAGTCATTTGTTGAAAGTACTGCTGGCTCTTC	chr6:153,332,722-153,332,781	NM_012419	RGS17	Regulator of G-protein signaling 17	signal transducer activity (GO:0004871); nucleus (GO:0005634); cytoplasm (GO:0005737); negative regulation of signal transduction (GO:0009968); membrane (GO:0016020); anchored to membrane (GO:0031225)	3.22	0.6	-1.667	1464.4	865.5	6.02e-08	0.5971	-1.6747	874.416	522.182	3.37e-21
A_23_P73097	AAGCTCGGTTTGAATACGTCACTTACCAGTGCCATTGCAGGACCCAAATTCACAGTTCAT	chr8:54,871,444-54,871,503	NM_170587	RGS20	Regulator of G-protein signaling 20	signal transducer activity (GO:0004871); GTPase activator activity (GO:0005096); protein binding (GO:0005515); nucleus (GO:0005634); cytoplasm (GO:0005737); regulation of G-protein coupled receptor protein signaling pathway (GO:0008277); negative regulation of signal transduction (GO:0009968); membrane (GO:0016020); anchored to membrane (GO:0031225)	3.22	0.526	-1.9	1000.3	533.9	2.67e-12	0.5006	-1.9977	628.464	313.854	3.33e-13
A_23_P349406	GTGAATTCCTGCTTTTTGGCAGCATTTAAACCAAATCCTACTGCTTCCCTAGTAGTTTTG	chr1:42,880,642-42,880,701	NM_173642	RIMKLA	Ribosomal modification protein rimK-like family member A	nucleotide binding (GO:0000166); catalytic activity (GO:0003824); ATP binding (GO:0005524); protein modification process (GO:0006464); manganese ion binding (GO:0030145); metal ion binding (GO:0046872)	3.22	0.401	-2.493	2549.4	1036.1	1.5e-20	0.4329	-2.3099	1801.55	775.98	2.26e-13
A_23_P205531	GGTTAGATGCCACCATGTAGGGATTATCGCGAGTGGTTGACCTTACACTTACTCCTTAAA	chr14:21,167,969-21,168,028	NM_002937	RNASE4	ribonuclease, RNase A family, 4	nucleic acid binding (GO:0003676); endonuclease activity (GO:0004519); pancreatic ribonuclease activity (GO:0004522); extracellular region (GO:0005576); mRNA cleavage (GO:0006379); hydrolase activity (GO:0016787)	3.22	0.43	-2.326	3130.5	1342.7	3.71e-41	0.4341	-2.3038	2327.26	1011.37	1.03e-33
A_23_P134744	GGGATTTTCTGTTCCTCCCTGGAGTGGGTGAGGGTGGGAGAAAGTTACATATTTAAAGAA	chr8:33,405,304-33,405,363	NM_024787	RNF122	Ring finger protein 122	protein binding (GO:0005515); endoplasmic reticulum (GO:0005783); Golgi apparatus (GO:0005794); zinc ion binding (GO:0008270); membrane (GO:0016020); integral to membrane (GO:0016021); metal ion binding (GO:0046872)	3.22	0.655	-1.528	1053.7	693.7	2.03e-09	0.6498	-1.539	985.645	640.247	2.61e-11
A_24_P37264	TCTTAAAGGGGAACAAATGATCTTGACAACATATTATTCCATAAAACCAGTTTAGGGCAC	chr2:7,183,304-7,183,363	NM_014746	RNF144A	Ring finger protein 144A	protein binding (GO:0005515); Golgi apparatus (GO:0005794); zinc ion binding (GO:0008270); membrane (GO:0016020); integral to membrane (GO:0016021); ligase activity (GO:0016874); modification-dependent protein catabolic process (GO:0019941); metal ion binding (GO:0046872)	3.22	0.603	-1.658	744.4	454.4	5.37e-08	0.6296	-1.5882	578.13	363.355	2.24e-09
A_23_P353005	AGACTTGGTGTTAATAGCTGAAGTCCTATCTGTACCAACAAGCAAGGCCACTTTTCAGAA	chr6:125,404,466-125,404,525	NM_152553	RNF217	Ring finger protein 217	ubiquitin-protein ligase activity (GO:0004842); protein binding (GO:0005515); zinc ion binding (GO:0008270); membrane (GO:0016020); integral to membrane (GO:0016021); ligase activity (GO:0016874); modification-dependent protein catabolic process (GO:0019941); protein ubiquitination involved in ubiquitin-dependent protein catabolic process (GO:0042787); metal ion binding (GO:0046872)	3.22	0.627	-1.596	3126.7	1967.6	1.63e-12	0.6102	-1.6387	2552	1556.64	8.09e-17
A_32_P184464	GAATGACTTTACCCAAAACCCCAGGGTTCAGCTGGAGTAAAAGCACAATTTTGGCAATTT	chr3:123,687,982-123,688,041	NM_017578	ROPN1	Ropporin, rhophilin associated protein 1	signal transduction (GO:0007165); cAMP-dependent protein kinase regulator activity (GO:0008603)	3.22	0.575	-1.738	581.3	327.9	1.63e-07	0.4859	-2.0579	445.508	215.348	1.56e-11
A_23_P121885	ACGGAATCCTACCTTGCCTCTCTAAAGGAAAATATAGACGCCAGGAAGAACGGCATGATA		NM_031916	ROPN1L	Ropporin 1-like	signal transduction (GO:0007165); cAMP-dependent protein kinase regulator activity (GO:0008603)	3.22	0.566	-1.766	135.6	75.8	3.72e-13	0.6151	-1.6258	105.262	64.5001	1.62e-05
A_23_P158318	GAGGTTCCTGACAACCGATCTGGTCTGTTGGTTTGAGGATGAAGGGGCTCCATTTCTGCT	chr9:94,485,467-94,485,526	NM_004560	ROR2	Receptor tyrosine kinase-like orphan receptor 2	nucleotide binding (GO:0000166); skeletal system development (GO:0001501); cartilage condensation (GO:0001502); somitogenesis (GO:0001756); transmembrane receptor protein tyrosine kinase activity (GO:0004714); receptor activity (GO:0004872); protein binding (GO:0005515); ATP binding (GO:0005524); integral to plasma membrane (GO:0005887); protein phosphorylation (GO:0006468); signal transduction (…	3.22	0.391	-2.558	151.3	59.5	9.14e-22	0.5743	-1.7413	109.519	62.8711	1.64e-19
A_24_P331830	CATGAAAGCTGATCGGAAGCGCTTAAAGGGCGAGAAGACAGACCTGGTGAGCCAGATGCA	chr1:15,361,246-15,361,305	NM_015209	RP1-21O18.1	kazrin	nucleus (GO:0005634); cytoplasm (GO:0005737); cytoskeleton (GO:0005856); cell junction (GO:0030054); desmosome (GO:0030057); keratinization (GO:0031424)	3.22	0.584	-1.713	45.6	26.8	4.31e-10	0.3754	-2.6641	49.6859	18.7404	1.7e-28
A_33_P3214597	GCAGCCAGAGCCGCGCCGCAGGTGCCGCGATGTCGTCCTGGCCGGGGCGCGAGGATGCGA	chr7:32,982,603-32,982,662	NR_003500	RP9P	retinitis pigmentosa 9 pseudogene		3.22	0.575	-1.741	623.1	363.8	4.83e-06	0.5179	-1.9307	403.399	208.391	1.2e-08
A_23_P51231	GTACAGACAGCCTGGGCTGGTAAAAGTAGGTCCTTATTTACAAGGCTGCGTTAAAGTTGT	chr1:25,226,333-25,226,392	NM_001031680	RUNX3	Runt-related transcription factor 3	sequence-specific DNA binding transcription factor activity (GO:0003700); protein binding (GO:0005515); ATP binding (GO:0005524); nucleus (GO:0005634); regulation of transcription, DNA-dependent (GO:0006355); transcription from RNA polymerase II promoter (GO:0006366); induction of apoptosis (GO:0006917); cell proliferation (GO:0008283); negative regulation of cell cycle (GO:0045786); negative reg…	3.22	0.536	-1.866	1093.1	579.5	2.1e-13	0.622	-1.6077	1069.54	666.46	5.23e-07
A_33_P3266429	TGTCGTCAATTATTTCCGAACCGTGGGATTTGAGGAGCAAGCTAGTGCTTTTCAGGAACA	chr1:84,791,371-84,791,430	NM_001010971	SAMD13	Sterile alpha motif domain containing 13		3.22	0.633	-1.58	428.6	270.9	1.7e-15	0.5867	-1.7045	293.436	174.158	8.53e-05
A_23_P259741	TCTGTGATTATGATTTCCTCTCCTATAATTATTTCTGTAGCACTCCACACTGATCTTTGG	chr3:18,390,257-18,390,316	NM_002971	SATB1	SATB homeobox 1	negative regulation of transcription from RNA polymerase II promoter (GO:0000122); double-stranded DNA binding (GO:0003690); sequence-specific DNA binding transcription factor activity (GO:0003700); nucleus (GO:0005634); chromatin organization (GO:0006325); regulation of transcription, DNA-dependent (GO:0006355); nuclear matrix (GO:0016363); chromatin modification (GO:0016568); sequence-specific …	3.22	0.638	-1.568	3926.1	2455.3	3.94e-05	0.4909	-2.0372	3072.19	1503.27	2.1e-15
A_23_P419795	TTCGCTACAACCACTGACACCAGCTGGCGTCATAGGTAGCTAGATCATTGCATTTGTTTT	chr11:9,800,850-9,800,909	NM_030962	SBF2	SET binding factor 2	protein binding (GO:0005515); cytoplasm (GO:0005737); vacuolar membrane (GO:0005774); membrane (GO:0016020); dephosphorylation (GO:0016311); phosphatase activity (GO:0016791); phosphatase regulator activity (GO:0019208); extrinsic to membrane (GO:0019898); phosphatase binding (GO:0019902); phosphatidylinositol binding (GO:0035091); myelination (GO:0042552); protein homodimerization activity (GO:0…	3.22	0.61	-1.639	3349.7	2018.3	1.29e-07	0.6654	-1.5029	2969.89	1969.36	5.21e-06
A_23_P325625	CTCATTCACGTTCAATAGATCAGGCATTTCTCCAGTTTTTTGGAGATGAATTTCTTCGCT		NM_173690	SCAI	Suppressor of cancer cell invasion	transcription corepressor activity (GO:0003714); protein binding (GO:0005515); nucleus (GO:0005634); cytoplasm (GO:0005737); negative regulation of signal transduction (GO:0009968); membrane (GO:0016020); integral to membrane (GO:0016021); negative regulation of cell migration (GO:0030336); negative regulation of Rho protein signal transduction (GO:0035024)	3.22	0.598	-1.672	182.3	108.1	8.97e-12	0.6433	-1.5545	124.886	80.4169	2.55e-12
A_23_P203900	TCCTGGACCCTGGGGCAAACCTGTGACCCTTTTCTACTGGAATAGAAATGAGTTTTATCA	chr12:125,262,225-125,262,284	NM_005505	SCARB1	Scavenger receptor class B, member 1	integral to membrane of membrane fraction (GO:0000299); lipopolysaccharide binding (GO:0001530); phosphatidylserine binding (GO:0001786); lipopolysaccharide receptor activity (GO:0001875); endothelial cell proliferation (GO:0001935); receptor activity (GO:0004872); transporter activity (GO:0005215); protein binding (GO:0005515); 1-phosphatidylinositol binding (GO:0005545); cytoplasm (GO:0005737);…	3.22	0.484	-2.067	30677.6	15050.2	4.89e-15	0.4665	-2.1436	24887.1	11605.5	2.06e-35
A_32_P163858	AAATGGAAAATTTTCTCCTCGGTTTGCTAGTATCTTGGGTGTATTCTCTCTAAGTGTAGC	chr17:20,692,264-20,692,323	NM_005063	SCD	Stearoyl-CoA desaturase (delta-9-desaturase)	stearoyl-CoA 9-desaturase activity (GO:0004768); iron ion binding (GO:0005506); endoplasmic reticulum (GO:0005783); endoplasmic reticulum membrane (GO:0005789); fatty acid biosynthetic process (GO:0006633); membrane (GO:0016020); integral to membrane (GO:0016021); oxidoreductase activity (GO:0016491); nuclear membrane (GO:0031965); oxidation-reduction process (GO:0055114)	3.22	0.443	-2.256	9852.6	4402.5	7.11e-25	0.5435	-1.8401	7294.73	3968.85	2.48e-20
A_24_P943894	GCCCTTAATCCAAGTGTTGCCTATAAAATTATTTTCTGTTTTCTCACTCTAGTTCCCCCA	chr6:35,218,376-35,218,435	NM_152753	SCUBE3	Signal peptide, CUB domain, EGF-like 3	calcium ion binding (GO:0005509); protein binding (GO:0005515); extracellular region (GO:0005576); cell surface (GO:0009986); protein homooligomerization (GO:0051260); protein heterooligomerization (GO:0051291)	3.22	0.5	-2	104.5	52.9	1.91e-12	0.3647	-2.7423	79.2375	28.9592	2.86e-15
A_33_P3331085	GACAGAACAGAATCTGCATTATCATATTATGAATTCCTGTTGCATATACAGCAACAAGTG	chr5:134,060,716-134,060,775	NM_021982	SEC24A	SEC24 family, member A (S. cerevisiae)	Golgi membrane (GO:0000139); molecular_function (GO:0003674); protein binding (GO:0005515); cytoplasm (GO:0005737); endoplasmic reticulum (GO:0005783); endoplasmic reticulum membrane (GO:0005789); Golgi apparatus (GO:0005794); intracellular protein transport (GO:0006886); ER to Golgi vesicle-mediated transport (GO:0006888); zinc ion binding (GO:0008270); membrane (GO:0016020); cellular membrane o…	3.22	0.58	-1.724	3491.7	1968.4	3.05e-06	0.5937	-1.6844	2900.7	1708.33	3.67e-07
A_33_P3813128	TAGACATGGATGCGAGGACCACTTTGGAGACTGGGGTGGCCTCAAGAGCACACAGAGAAG	chr3:50,225,956-50,226,015	NM_004186	SEMA3F	Sema domain, immunoglobulin domain (Ig), short basic domain, secreted, (semaphorin) 3F	neural crest cell migration (GO:0001755); receptor activity (GO:0004872); extracellular region (GO:0005576); extracellular space (GO:0005615); multicellular organismal development (GO:0007275); membrane (GO:0016020); chemorepellent activity (GO:0045499); negative regulation of axon extension involved in axon guidance (GO:0048843); negative chemotaxis (GO:0050919)	3.22	0.385	-2.6	132.3	51.4	1.59e-15	0.3603	-2.7751	158.218	56.7473	6.56e-30
A_23_P127068	AATGAATGTATTTATTGTGAGAATGGCTACACTTCTTTAGGAATGCCCCCACTTACAACC	chr10:102,745,224-102,745,283	NM_017893	SEMA4G	Sema domain, immunoglobulin domain (Ig), transmembrane domain (TM) and short cytoplasmic domain, (semaphorin) 4G	receptor activity (GO:0004872); multicellular organismal development (GO:0007275); nervous system development (GO:0007399); membrane (GO:0016020); integral to membrane (GO:0016021); cell differentiation (GO:0030154)	3.22	0.558	-1.791	65.9	37	6.08e-15	0.6242	-1.602	69.7727	43.5297	1.98e-10
A_23_P121374	TCTGTGCCTCTATGGAGACTATCTTCCAGTTGCTGCTCAACAGAGTTGTTGGCTGAGACC	chr3:122,628,186-122,628,245	NM_001031702	SEMA5B	Sema domain, seven thrombospondin repeats (type 1 and type 1-like), transmembrane domain (TM) and short cytoplasmic domain, (semaphorin) 5B	receptor activity (GO:0004872); multicellular organismal development (GO:0007275); nervous system development (GO:0007399); membrane (GO:0016020); integral to membrane (GO:0016021); cell differentiation (GO:0030154)	3.22	0.419	-2.388	824.8	350.2	1.19e-20	0.3993	-2.5042	709.632	281.651	3.95e-25
A_33_P3333507	TGACACAGATGTTCTCTAAGATTACTGGAAAGCCTCTTACCAGCATTTGTGTTAGCCAGC	chr3:101,044,711-101,044,770	NM_020654	SENP7	SUMO1/sentrin specific peptidase 7	intracellular (GO:0005622); nucleus (GO:0005634); proteolysis (GO:0006508); peptidase activity (GO:0008233); cysteine-type peptidase activity (GO:0008234); protein sumoylation (GO:0016925); modification-dependent protein catabolic process (GO:0019941)	3.22	0.523	-1.912	1234.4	614.8	8.04e-05	0.609	-1.6421	892.08	547.576	1.34e-06
A_24_P321766	GTATGCTGGTAGCTAGTGATTTACACAGGTTTAGTTGACTAATGAGGCATTACAAATAAT	chr14:95,058,646-95,058,705	NM_000624	SERPINA5	Serpin peptidase inhibitor, clade A (alpha-1 antiproteinase, antitrypsin), member 5	protease binding (GO:0002020); serine-type endopeptidase inhibitor activity (GO:0004867); protein binding (GO:0005515); glycosaminoglycan binding (GO:0005539); extracellular region (GO:0005576); spermatogenesis (GO:0007283); fusion of sperm to egg plasma membrane (GO:0007342); heparin binding (GO:0008201); membrane (GO:0016020); peptidase inhibitor activity (GO:0030414); acrosin binding (GO:00321…	3.22	0.646	-1.548	62681	40882.7	4.84e-09	0.4694	-2.1304	49368.2	23192.4	1.78e-16
A_23_P10121	AGAGAGGAGGTTTGCCTGTGATTTCCTAATTATCGCTAGGGCCAAGGTGGGATTTGTAAA	chr8:41,120,161-41,120,220	NM_003012	SFRP1	Secreted frizzled-related protein 1	somitogenesis (GO:0001756); protein binding (GO:0005515); extracellular region (GO:0005576); extracellular space (GO:0005615); anti-apoptosis (GO:0006916); signal transduction (GO:0007165); multicellular organismal development (GO:0007275); anatomical structure morphogenesis (GO:0009653); Wnt receptor signaling pathway (GO:0016055); cell differentiation (GO:0030154); regulation of ossification (G…	3.22	0.616	-1.623	15492.7	9730.4	2.38e-07	0.5222	-1.9149	11945.1	6222.37	1.42e-20
A_23_P131801	GAATTACCTTCAGCTGCTAGGAAGAGCGACTCAAACTAACAATGGCTTCAACGAGAAGCA	chr20:42,213,703-42,213,762	NM_170693	SGK2	Serum/glucocorticoid regulated kinase 2	nucleotide binding (GO:0000166); protein serine/threonine kinase activity (GO:0004674); ATP binding (GO:0005524); cellular_component (GO:0005575); protein phosphorylation (GO:0006468); response to oxidative stress (GO:0006979); intracellular protein kinase cascade (GO:0007243); potassium channel regulator activity (GO:0015459); transferase activity (GO:0016740); sodium channel regulator activity …	3.22	0.528	-1.895	116.9	62.1	9.76e-18	0.6198	-1.6134	104.535	64.822	1.05e-11
A_33_P3313730	GGGTGTATAGTTATGGCCTTAATTTGCATTTAGCTAATTACCAAGGAGATTGAGCATATT	chr4:2,840,746-2,840,805	NM_001145855	SH3BP2	SH3-domain binding protein 2	SH3/SH2 adaptor activity (GO:0005070); protein binding (GO:0005515); signal transduction (GO:0007165); SH3 domain binding (GO:0017124)	3.22	0.452	-2.212	1574.2	677.7	2.39e-07	0.1478	-6.7678	714.447	110.817	1.1e-25
A_23_P132121	CCAACACAAAACTCCTTCCCCTTTTTAAAATGATTTCTGTTCTAATGCCATAGATCAAAG	chr21:44,834,760-44,834,819	NM_173354	SIK1	Salt-inducible kinase 1	negative regulation of transcription from RNA polymerase II promoter (GO:0000122); nucleotide binding (GO:0000166); magnesium ion binding (GO:0000287); protein serine/threonine kinase activity (GO:0004674); protein binding (GO:0005515); ATP binding (GO:0005524); nucleus (GO:0005634); cytoplasm (GO:0005737); cytosol (GO:0005829); protein phosphorylation (GO:0006468); cell cycle (GO:0007049); intra…	3.22	0.664	-1.507	3323.4	2209.1	1.61e-13	0.6224	-1.6066	2784.69	1732.38	2.46e-13
A_24_P760960	GCCTTCTTTTCAATGTGTGCAATTGTTGGACTCATTATCGGTTTGCATCGCAGAAACAGA	chr1:48,625,222-48,625,281	NR_026749	SKINTL	Skint-like (pseudogene)	membrane (GO:0016020); integral to membrane (GO:0016021)	3.22	0.263	-3.797	106.2	28	0	0.2157	-4.6364	91.2287	19.4427	3.77e-31
A_24_P13311	AACGGCTGCTATTTGAACTATTACTTTTTTCTTCTGGCTGCTATTCAAGGAGCTACCCTC	chr12:129,278,834-129,278,893	NM_145648	SLC15A4	Solute carrier family 15, member 4	transporter activity (GO:0005215); lysosomal membrane (GO:0005765); oligopeptide transport (GO:0006857); protein transport (GO:0015031); symporter activity (GO:0015293); peptide:hydrogen symporter activity (GO:0015333); membrane (GO:0016020); integral to membrane (GO:0016021)	3.22	0.487	-2.055	3223.8	1582.3	5.05e-18	0.4756	-2.1027	2388.28	1137.05	7.67e-22
A_23_P158725	GTCTTGGGGACAGCTCTTTCCACCCCTGGAAGATGGAAATAAACCTGCGTGTGGGTGGAG	chr17:80,197,288-80,197,347	NM_001042422	SLC16A3	Solute carrier family 16, member 3 (monocarboxylic acid transporter 4)	membrane fraction (GO:0005624); plasma membrane (GO:0005886); integral to plasma membrane (GO:0005887); pyruvate metabolic process (GO:0006090); monocarboxylic acid transmembrane transporter activity (GO:0008028); symporter activity (GO:0015293); secondary active monocarboxylate transmembrane transporter activity (GO:0015355); organic anion transport (GO:0015711); monocarboxylic acid transport (G…	3.22	0.627	-1.595	49842.9	31299.3	2.82e-16	0.6442	-1.5522	44599.5	28738.9	3.04e-10
A_24_P246841	ACACCCGCCATTTACAGACACGTAGTGTATTCTGGAGGTCGAATGGTCACATATGAACAT		NM_004277	SLC25A27	Solute carrier family 25, member 27	transporter activity (GO:0005215); binding (GO:0005488); mitochondrion (GO:0005739); mitochondrial inner membrane (GO:0005743); generation of precursor metabolites and energy (GO:0006091); membrane (GO:0016020); integral to membrane (GO:0016021); transmembrane transport (GO:0055085)	3.22	0.59	-1.696	206.4	119.9	3.02e-08	0.6625	-1.5094	142.379	93.8996	2.24e-06
A_23_P331560	GTTTTACAACAAGGCTAGAGTTTGTAAATTCTGGGTTCATTTGTGATGACATAAGTCAGC	chr7:107,357,933-107,357,992	NM_000441	SLC26A4	Solute carrier family 26, member 4	transporter activity (GO:0005215); regulation of pH (GO:0006885); sensory perception of sound (GO:0007605); secondary active sulfate transmembrane transporter activity (GO:0008271); sulfate transport (GO:0008272); chloride transmembrane transporter activity (GO:0015108); iodide transmembrane transporter activity (GO:0015111); sulfate transmembrane transporter activity (GO:0015116); inorganic anio…	3.22	0.433	-2.312	92.9	39.8	4.28e-20	0.4729	-2.1147	75.6033	35.6538	8.24e-13
A_23_P168551	ACTGCTTCTCCCAAACATAACGCGTTAGCCATGAAGGAGTCGGAGCCCTGGGTCCGAATG	chr7:5,343,106-5,343,165	NM_001040661	SLC29A4	Solute carrier family 29 (nucleoside transporters), member 4	nucleoside transmembrane transporter activity (GO:0005337); plasma membrane (GO:0005886); transport (GO:0006810); integral to membrane (GO:0016021); apical plasma membrane (GO:0016324)	3.22	0.577	-1.733	135.1	79.2	3.98e-08	0.5689	-1.7578	121.172	68.8915	6.6e-06
A_23_P571	TAAATACAGACACTAAGTTATAGTATATCTGGACAAGCCAACTTGTAAATACACCACCTC	chr1:43,391,874-43,391,933	NM_006516	SLC2A1	Solute carrier family 2 (facilitated glucose transporter), member 1	glucose transmembrane transporter activity (GO:0005355); protein binding (GO:0005515); intracellular (GO:0005622); membrane fraction (GO:0005624); cytoplasm (GO:0005737); plasma membrane (GO:0005886); caveola (GO:0005901); cell-cell junction (GO:0005911); response to osmotic stress (GO:0006970); carbohydrate transport (GO:0008643); glucose transport (GO:0015758); integral to membrane (GO:0016021)…	3.22	0.362	-2.765	79278.5	28895.5	7.11e-41	0.4766	-2.0983	77484.9	36852.9	2.3e-25
A_24_P81900	ACTGGATGAAATAACTCCTTCTTGTAGTAGTCTCATTACTTTTGAAGTAATCCCGCCACC	chr12:8,072,924-8,072,983	NM_006931	SLC2A3	Solute carrier family 2 (facilitated glucose transporter), member 3	transporter activity (GO:0005215); glucose transmembrane transporter activity (GO:0005355); cytoplasm (GO:0005737); plasma membrane (GO:0005886); carbohydrate metabolic process (GO:0005975); carbohydrate transport (GO:0008643); glucose transport (GO:0015758); integral to membrane (GO:0016021); substrate-specific transmembrane transporter activity (GO:0022891); transmembrane transport (GO:0055085)	3.22	0.32	-3.13	3709.3	1195.8	1.04e-32	0.3366	-2.9709	2487.12	842.324	4.58e-17
A_23_P160159	GGGGCCATGGGCATTTGTTTAGAGCCAAATTCATCCTCTTACCAGATCCTTTTCCAGAAA	chr1:9,097,170-9,097,229	NM_003039	SLC2A5	Solute carrier family 2 (facilitated glucose/fructose transporter), member 5	transporter activity (GO:0005215); fructose transmembrane transporter activity (GO:0005353); glucose transmembrane transporter activity (GO:0005355); plasma membrane (GO:0005886); carbohydrate metabolic process (GO:0005975); carbohydrate transport (GO:0008643); fructose transport (GO:0015755); glucose transport (GO:0015758); integral to membrane (GO:0016021); substrate-specific transmembrane tran…	3.22	0.411	-2.436	87.9	36	2.64e-33	0.4955	-2.0181	72.6298	35.2077	2.72e-06
A_33_P3251108	TCTTCGTGGAAATGCAAAAGGAACAATTAATATATATGCTACTGGACATTCTAGCAAGGT	chr3:155,545,969-155,546,028	NM_004733	SLC33A1	Solute carrier family 33 (acetyl-CoA transporter), member 1	membrane fraction (GO:0005624); endoplasmic reticulum (GO:0005783); endoplasmic reticulum membrane (GO:0005789); integral to plasma membrane (GO:0005887); transport (GO:0006810); cell death (GO:0008219); acetyl-CoA transporter activity (GO:0008521); membrane (GO:0016020)	3.22	0.66	-1.515	4320.6	2799	2.95e-05	0.6665	-1.5004	2999.33	2000.12	1.94e-11
A_23_P133036	ATAGTAAATGGTCTGCATGATTTGTGCTTCTAGTGCTCTCATTTGGAAATGAGGCAGGCT	chr4:25,679,941-25,680,000	NM_006424	SLC34A2	Solute carrier family 34 (sodium phosphate), member 2	sodium:phosphate symporter activity (GO:0005436); integral to plasma membrane (GO:0005887); ion transport (GO:0006811); sodium ion transport (GO:0006814); phosphate ion transport (GO:0006817); symporter activity (GO:0015293); sodium-dependent phosphate transmembrane transporter activity (GO:0015321); membrane (GO:0016020); integral to membrane (GO:0016021); apical plasma membrane (GO:0016324); ce…	3.22	0.329	-3.04	26.3	8.7	1.65e-12	0.3979	-2.5133	23.8217	9.506	3.85e-16
A_23_P155487	CATGGAGGAAACCACTAGGGTGACCCTCATCCTGTTCTGTCTACTCACCCTAGCAGCCCT	chr3:50,257,592-50,257,651	NM_006841	SLC38A3	Solute carrier family 38, member 3	L-histidine transmembrane transporter activity (GO:0005290); plasma membrane (GO:0005886); integral to plasma membrane (GO:0005887); ion transport (GO:0006811); sodium ion transport (GO:0006814); amino acid transport (GO:0006865); asparagine transport (GO:0006867); glutamine transport (GO:0006868); L-alanine transmembrane transporter activity (GO:0015180); L-asparagine transmembrane transporter a…	3.22	0.591	-1.693	163.8	98.3	7.82e-08	0.4978	-2.009	146.92	73.1241	3.55e-35
A_23_P77908	GGGACACTGCAGATAAAATCACAAAAACCACTGTTATATTAAAGATTACACATTTCCTGG	chr17:19,581,631-19,581,690	NM_152908	SLC47A2	Solute carrier family 47, member 2	plasma membrane (GO:0005886); drug transmembrane transport (GO:0006855); drug transmembrane transporter activity (GO:0015238); antiporter activity (GO:0015297); integral to membrane (GO:0016021)	3.22	0.472	-2.119	401.6	187.8	1.88e-23	0.4858	-2.0585	309.262	148.339	3.52e-08
A_24_P15621	TGGTTTGCATGGGCATCTTCATCTTCAACGTTGTGTACTACAAGCCGCTGGTCTACAAAA		NR_003083	SLC6A10P	solute carrier family 6 (neurotransmitter transporter, creatine), member 10 (pseudogene)		3.22	0.483	-2.071	2105.9	1033.8	1.18e-08	0.4662	-2.1449	1943.5	903.652	2.57e-14
A_24_P46093	CCAATCCCTAGCAACTGTGACTCTGTATTTAGCACAAGAGAAAGCTGAGAATGTGGGTCT	chr3:14,530,446-14,530,505	NM_003043	SLC6A6	Solute carrier family 6 (neurotransmitter transporter, taurine), member 6	beta-alanine transmembrane transporter activity (GO:0001761); beta-alanine transport (GO:0001762); taurine:sodium symporter activity (GO:0005369); plasma membrane (GO:0005886); integral to plasma membrane (GO:0005887); cellular amino acid metabolic process (GO:0006520); transport (GO:0006810); neurotransmitter transport (GO:0006836); amino acid transport (GO:0006865); amino acid transmembrane tra…	3.22	0.548	-1.825	40189.6	21784.1	4.15e-14	0.4243	-2.3569	35684.4	15163.2	2.08e-23
A_23_P159937	AGTGTGAATTTATAGATCTAACTTTCATAGGCAAAACAAAAGCTTCGAGCTGTTGCGTGT	chrX:152,961,514-152,961,573	NM_005629	SLC6A8	Solute carrier family 6 (neurotransmitter transporter, creatine), member 8	creatine transporter activity (GO:0005308); creatine:sodium symporter activity (GO:0005309); integral to plasma membrane (GO:0005887); transport (GO:0006810); ion transport (GO:0006811); sodium ion transport (GO:0006814); neurotransmitter transport (GO:0006836); muscle contraction (GO:0006936); symporter activity (GO:0015293); creatine transport (GO:0015881); membrane (GO:0016020); integral to me…	3.22	0.51	-1.961	5791.6	2985.4	2.56e-15	0.5121	-1.9528	5993.11	3070.56	1.27e-25
A_23_P5903	TATTTATGGACACACAGTTTGCATCAGAACGTGTTTATAGAATGTGTTTTATACCCGATC	chr20:61,303,447-61,303,506	NM_016354	SLCO4A1	Solute carrier organic anion transporter family, member 4A1	transporter activity (GO:0005215); ion transport (GO:0006811); membrane (GO:0016020); integral to membrane (GO:0016021)	3.22	0.507	-1.974	2344.3	1212.6	1.84e-05	0.4805	-2.0813	2055.47	987.281	3.86e-37
A_23_P65307	TCCATACCTTGTAAATAAGTGCCTTACGTGAGTGTGTCATCAATCAGAACCTAAGCACAG	chr13:86,368,010-86,368,069	NM_032229	SLITRK6	SLIT and NTRK-like family, member 6	protein binding (GO:0005515); axonogenesis (GO:0007409); membrane (GO:0016020); integral to membrane (GO:0016021)	3.22	0.499	-2.005	2273.6	1086.2	2.95e-06	0.4186	-2.3891	1368.81	567.087	7.11e-16
A_33_P3305974	ACCAACAGAGATCGTATTGATATTGCCAATGCCAGAGCAAAGAAACTCATTGACAGCTAA	chr15:42,823,617-42,823,676	NM_003825	SNAP23	Synaptosomal-associated protein, 23kDa	plasma membrane enriched fraction (GO:0001950); protein binding (GO:0005515); nucleus (GO:0005634); cytoplasm (GO:0005737); microsome (GO:0005792); plasma membrane (GO:0005886); post-Golgi vesicle-mediated transport (GO:0006892); vesicle targeting (GO:0006903); cellular membrane fusion (GO:0006944); protein transport (GO:0015031); cellular membrane organization (GO:0016044); synaptosome (GO:00197…	3.22	0.661	-1.512	3887.7	2548.6	3.2e-08	0.6061	-1.6499	2587.24	1582.7	2.65e-05
A_23_P128215	CCAAGTTGTCCTTGAATTGTCTAACCATGGACATAAACAGTTGTCTCCCTTCTACTGTGT	chr12:93,969,799-93,969,858	NM_003877	SOCS2	Suppressor of cytokine signaling 2	regulation of cell growth (GO:0001558); SH3/SH2 adaptor activity (GO:0005070); growth hormone receptor binding (GO:0005131); prolactin receptor binding (GO:0005148); insulin-like growth factor receptor binding (GO:0005159); protein binding (GO:0005515); cytoplasm (GO:0005737); anti-apoptosis (GO:0006916); JAK-STAT cascade (GO:0007259); aging (GO:0007568); JAK pathway signal transduction adaptor a…	3.22	0.6	-1.667	23480.6	13990.5	3.86e-13	0.5566	-1.7968	14646.8	8149.18	7.98e-24
A_23_P121795	CGTTTCAGGCTCTGTATAACTATACTCCCAGGAATGAAGATGAGCTGGAGCTCAGAGAAA	chr4:186,510,881-186,510,939	NM_021069	SORBS2	Sorbin and SH3 domain containing 2	structural constituent of cytoskeleton (GO:0005200); protein binding (GO:0005515); intracellular (GO:0005622); nucleus (GO:0005634); cytoplasm (GO:0005737); cytoskeletal adaptor activity (GO:0008093); biological_process (GO:0008150); zinc ion binding (GO:0008270); structural constituent of muscle (GO:0008307); actin cytoskeleton (GO:0015629); Z disc (GO:0030018); perinuclear region of cytoplasm (…	3.22	0.649	-1.54	571.8	367.4	1.05e-08	0.5231	-1.9118	430.451	224.887	7.12e-37
A_23_P121665	ATGTTAATATTTCTATTAAGAACATGTTGGGCATGTGGACCCAAGCACCTGGGAAGGAGG	chr4:7,744,241-7,744,300	NM_020777	SORCS2	Sortilin-related VPS10 domain containing receptor 2	protein binding (GO:0005515); neuropeptide signaling pathway (GO:0007218); neuropeptide receptor activity (GO:0008188); membrane (GO:0016020); integral to membrane (GO:0016021)	3.22	0.435	-2.301	83.1	35.9	0	0.4611	-2.169	76.9604	35.7049	1.18e-09
A_24_P911676	GGCGGCTGGTTAATATCTCACACAGTTTAAAAAATCAGCCCCTAATTTCTCCATGTTTAC	chr6:21,598,001-21,598,060	NM_003107	SOX4	SRY (sex determining region Y)-box 4	pro-B cell differentiation (GO:0002328); sequence-specific DNA binding transcription factor activity (GO:0003700); protein binding (GO:0005515); nucleus (GO:0005634); cytoplasm (GO:0005737); heart development (GO:0007507); positive regulation of cell proliferation (GO:0008284); positive regulation of Wnt receptor signaling pathway (GO:0030177); T cell differentiation (GO:0030217); exocrine pancre…	3.22	0.621	-1.611	7673.2	4797.7	1.17e-10	0.5823	-1.7173	5818.99	3389	2.07e-10
A_24_P27234	TACTGCAACTAGTAGCTTGATGTGCTATAGTTTTCACTCCAGTCATCATTTTCCTATCTC	chr12:23,685,294-23,685,353	NM_152989	SOX5	SRY (sex determining region Y)-box 5	sequence-specific DNA binding transcription factor activity (GO:0003700); nucleus (GO:0005634); transcription from RNA polymerase II promoter (GO:0006366); central nervous system neuron differentiation (GO:0021953); cell fate commitment (GO:0045165); positive regulation of transcription from RNA polymerase II promoter (GO:0045944); protein heterodimerization activity (GO:0046982); cartilage devel…	3.22	0.575	-1.739	212.3	121.4	1.57e-13	0.4804	-2.0816	140.619	68.3772	4.91e-06
A_23_P26847	AAAGCAAGTTTCTTTGTATTCCTCACCCTAGATTTGTATAAATGCCTTTTTGTCCATCCC	chr17:70,121,841-70,121,900	NM_000346	SOX9	SRY (sex determining region Y)-box 9	cartilage condensation (GO:0001502); cell fate specification (GO:0001708); epithelial to mesenchymal transition (GO:0001837); hair follicle development (GO:0001942); sequence-specific DNA binding transcription factor activity (GO:0003700); RNA polymerase II transcription factor activity (GO:0003702); specific RNA polymerase II transcription factor activity (GO:0003704); protein binding (GO:000551…	3.22	0.568	-1.759	41463.4	23331.1	7.76e-14	0.6075	-1.6462	27112.1	16470	2.73e-21
A_33_P3282075	GAGGGGGTAGGAGGAGGGAGAAACAGCCTGTGTTTTTTATGCAATAAAGTCATCAACTAC	chr17:45,922,280-45,922,339	NM_199262	SP6	Sp6 transcription factor	DNA binding (GO:0003677); intracellular (GO:0005622); nucleus (GO:0005634); zinc ion binding (GO:0008270); positive regulation of cell proliferation (GO:0008284); metal ion binding (GO:0046872)	3.22	0.595	-1.682	2999.7	1785.8	5.3e-20	0.5412	-1.8478	2847.22	1540.81	3.4e-26
A_23_P132027	CGATTTCGCGGTCTTTGGCCTCCAGGTTTATGATGAAACTGAAGTTTCCTTGGGGAAATT		NM_003116	SPAG4	Sperm associated antigen 4	structural molecule activity (GO:0005198); cytoplasm (GO:0005737); cytoskeleton (GO:0005856); microtubule (GO:0005874); cilium (GO:0005929); spermatogenesis (GO:0007283); membrane (GO:0016020); integral to membrane (GO:0016021); flagellum (GO:0019861); flagellar axoneme (GO:0035086); identical protein binding (GO:0042802)	3.22	0.404	-2.478	1620.7	663.5	1.69e-13	0.4759	-2.1013	1523.35	724.757	6.8e-30
A_23_P327483	ACTTTCCATTTGGATGACGGTGAATACTGGTCCAACAGGGCAGCCTCTTATAAGGGAAAA	chr1:48,764,484-48,764,543	NM_019073	SPATA6	Spermatogenesis associated 6	extracellular region (GO:0005576); multicellular organismal development (GO:0007275); spermatogenesis (GO:0007283); cell differentiation (GO:0030154)	3.22	0.469	-2.133	3068.2	1449.9	4.6e-18	0.3994	-2.5039	2551.12	1019.17	5.63e-42
A_33_P3299000	GTTTTACATTCTGTGTTTGACCAATCAGCTGAAATGAATGAGCAAATCTGAATACAGGTA	chr5:94,994,318-94,994,377	NM_031952	SPATA9	Spermatogenesis associated 9	multicellular organismal development (GO:0007275); spermatogenesis (GO:0007283); membrane (GO:0016020); integral to membrane (GO:0016021); cell differentiation (GO:0030154)	3.22	0.502	-1.991	110.2	53.3	2.15e-07	0.5105	-1.9589	83.2009	42.1025	9.3e-09
A_23_P214079	GGAAACGCCAGACTTCTATCCTCATTCAAAAATCTGGGCCTTGCTGAGAACCAAGGTTTT	chr5:147,204,211-147,204,270	NM_003122	SPINK1	Serine peptidase inhibitor, Kazal type 1	endopeptidase inhibitor activity (GO:0004866); serine-type endopeptidase inhibitor activity (GO:0004867); protein binding (GO:0005515); extracellular region (GO:0005576)	3.22	0.352	-2.84	1559.1	528.6	3.67e-12	0.5537	-1.8061	1180.62	652.131	4.06e-11
A_23_P102060	GTATCATCCAAATAATGGGGCCTATGACTTGAATGAATAGAAATGAATAAGCTGGTGTTT	chr2:182,795,035-182,795,094	NM_006751	SSFA2	Sperm specific antigen 2	actin binding (GO:0003779); cytoplasm (GO:0005737); plasma membrane (GO:0005886)	3.22	0.566	-1.766	25313.1	13977.3	4.55e-05	0.5951	-1.6805	26529.2	15784.3	1.68e-34
A_33_P3285809	GTTTGCATGTCTAAACTTACTAAATCTCTTCCTGCTTCACCTTCCACTTCAGACTTTTGC	chr1:85,116,074-85,116,133	NM_001166417	SSX2IP	Synovial sarcoma, X breakpoint 2 interacting protein	protein binding (GO:0005515); nucleus (GO:0005634); cell-cell adherens junction (GO:0005913); cell adhesion (GO:0007155); cell junction (GO:0030054); actinin binding (GO:0042805); protein complex (GO:0043234)	3.22	0.642	-1.558	8605.2	5432.7	3.65e-06	0.616	-1.6233	5968.39	3685.35	3.56e-09
A_23_P250800	ATGTCACGAAGTTCACCTAGCTGGTTTTAAATACAACTTTTCTGACCTCAAGAGTCCTTT	chr3:98,510,738-98,510,797	NM_006100	ST3GAL6	ST3 beta-galactoside alpha-2,3-sialyltransferase 6	Golgi membrane (GO:0000139); Golgi apparatus (GO:0005794); amino sugar metabolic process (GO:0006040); protein glycosylation (GO:0006486); glycolipid metabolic process (GO:0006664); sialyltransferase activity (GO:0008373); protein lipoylation (GO:0009249); membrane (GO:0016020); integral to membrane (GO:0016021); integral to Golgi membrane (GO:0030173)	3.22	0.558	-1.793	918.2	507.7	2.54e-20	0.6379	-1.5677	690.177	440.427	1.45e-18
A_23_P314755	AGGCTGACTTCTCTGAATCAGAAAAGCTATTAAAGTTTGTGTGTTGTGTCCATTTTGCAA	chr8:23,700,118-23,700,177	NM_003155	STC1	Stanniocalcin 1	ossification (GO:0001503); hormone activity (GO:0005179); extracellular region (GO:0005576); extracellular space (GO:0005615); cellular calcium ion homeostasis (GO:0006874); cell surface receptor signaling pathway (GO:0007166); cell-cell signaling (GO:0007267); response to nutrient (GO:0007584)	3.22	0.455	-2.196	1444.6	655.6	6.41e-34	0.3028	-3.3029	1293.49	398.401	2.82e-07
A_23_P416395	GAGGACCAAGTATAGTAAAATGCTGACATCTAAAACTAAATAAATAGAAAACACCAGGCC	chr5:172,741,987-172,742,046	NM_003714	STC2	Stanniocalcin 2	hormone activity (GO:0005179); extracellular region (GO:0005576); cell surface receptor signaling pathway (GO:0007166); cell-cell signaling (GO:0007267); response to nutrient (GO:0007584)	3.22	0.412	-2.429	5076.2	2084.5	3.56e-43	0.5901	-1.6946	4425.18	2607.52	5.32e-05
A_32_P85676	CCCCAAGCATTGGATGACTCATAGAATGGCCTTTTTTGTCAGCATAATCGTCATCATTAT	chr4:5,502,070-5,502,129	NM_018401	STK32B	Serine/threonine kinase 32B	nucleotide binding (GO:0000166); magnesium ion binding (GO:0000287); protein serine/threonine kinase activity (GO:0004674); ATP binding (GO:0005524); protein phosphorylation (GO:0006468); transferase activity (GO:0016740); metal ion binding (GO:0046872)	3.22	0.192	-5.222	22.7	4.6	2.63e-09	0.1112	-8.9892	21.0187	2.3794	2.69e-18
A_23_P154605	AACCTAATAAGAAATCCCAATTTTCAGGAGTGGTGGTGTCAATAAACGCTCTGTGGCCAG	chr20:46,286,424-46,286,483	NM_018837	SULF2	Sulfatase 2	arylsulfatase activity (GO:0004065); calcium ion binding (GO:0005509); extracellular space (GO:0005615); endoplasmic reticulum (GO:0005783); Golgi apparatus (GO:0005794); Golgi stack (GO:0005795); metabolic process (GO:0008152); cell surface (GO:0009986); hydrolase activity (GO:0016787); heparan sulfate proteoglycan metabolic process (GO:0030201)	3.22	0.613	-1.632	64931.7	39598.9	2.05e-15	0.5025	-1.9901	59187.9	29708.3	6.5e-24
A_33_P3397655	GGCCAGGCTGAGCTCTGCCCCCAACTTTGTTTTCTCTCATGTTCTCAATACACTCTGCCT	chr5:150,031,836-150,031,895	NM_001166208	SYNPO	Synaptopodin	actin binding (GO:0003779); protein binding (GO:0005515); cytoplasm (GO:0005737); plasma membrane (GO:0005886); tight junction (GO:0005923); postsynaptic density (GO:0014069); actin cytoskeleton (GO:0015629); cell junction (GO:0030054); cell projection (GO:0042995); dendritic spine (GO:0043197); perikaryon (GO:0043204); synapse (GO:0045202); postsynaptic membrane (GO:0045211)	3.22	0.479	-2.089	515.4	248.8	2.22e-20	0.5672	-1.7631	506.498	287.266	5.34e-21
A_23_P53193	GCACCTAAGGAATACTACACAGCATGTAAAAGTCAATCTGCATGTGCTTCTTTGATTACA	chr11:85,406,077-85,406,136	NM_206927	SYTL2	Synaptotagmin-like 2	phosphatidylserine binding (GO:0001786); protein binding (GO:0005515); phosphatidylinositol-4,5-bisphosphate binding (GO:0005546); membrane fraction (GO:0005624); cytoplasm (GO:0005737); plasma membrane (GO:0005886); intracellular protein transport (GO:0006886); exocytosis (GO:0006887); vesicle docking involved in exocytosis (GO:0006904); zinc ion binding (GO:0008270); vesicle-mediated transport …	3.22	0.473	-2.115	20770.8	9277.7	1.5e-05	0.4514	-2.2155	13858.8	6248.17	2.77e-36
A_24_P257108	TGACAAGCTAAAATCTCAGTTACTTCTTGTGAATTCCACTCAAGATAACAATTATGGCTG		NM_133484	TANK	TRAF family member-associated NFKB activator	protein binding (GO:0005515); cytoplasm (GO:0005737); signal transduction (GO:0007165); I-kappaB kinase/NF-kappaB cascade (GO:0007249); zinc ion binding (GO:0008270); metal ion binding (GO:0046872)	3.22	0.647	-1.547	3567.4	2264.2	2.15e-05	0.6255	-1.5986	2205.86	1387.17	4.8e-09
A_23_P129128	TGACCCTTAAAAATGTATTTTTCTTAACATGTTAGTACTTCTACGACTTTGGAGCCACTG	chr15:102,194,687-102,194,746	NM_152334	TARSL2	Threonyl-tRNA synthetase-like 2	nucleotide binding (GO:0000166); molecular_function (GO:0003674); threonine-tRNA ligase activity (GO:0004829); ATP binding (GO:0005524); cellular_component (GO:0005575); cytoplasm (GO:0005737); threonyl-tRNA aminoacylation (GO:0006435); biological_process (GO:0008150); ligase activity (GO:0016874)	3.22	0.537	-1.864	2206	1171	6.09e-14	0.6599	-1.5155	1615.33	1065.33	1.16e-07
A_33_P3275687	CTGGTAGAAGGCGAACAGGCGCTGATGCCGATAACAAGAATCGCCTTTAAGGTTCAGCAG	chr17:34,495,426-34,495,485	NM_001001417	TBC1D3B	TBC1 domain family, member 3B	GTPase activator activity (GO:0005096); Rab GTPase activator activity (GO:0005097); intracellular (GO:0005622); regulation of Rab GTPase activity (GO:0032313)	3.22	0.598	-1.672	164.1	98.3	3.95e-19	0.6001	-1.6665	202.098	121.166	4.25e-06
A_24_P75157	CACTTAGCTCCTCCAAAGCCAATGAGTTTAAAGACAGAAAGAATTAACTCGGGGAAAACA		NM_004610	TCP10	T-complex 10 homolog (mouse)	cytosol (GO:0005829)	3.22	0.504	-1.986	57.5	29.6	6.17e-09	0.5248	-1.9054	53.8773	28.1201	1.2e-08
A_23_P350555	GACACCTGTGTCACTCTACACTGGCCCCTTGGAAAATTCAGATTCAGATAAAGTTCCACT	chr21:33,949,005-33,949,064	NM_144659	TCP10L	T-complex 10 (mouse)-like		3.22	0.52	-1.925	221.1	117.9	1.63e-05	0.5734	-1.7439	172.046	98.6508	3.64e-12
A_23_P419107	AAATATACTTCGAAAGCTGCTCTTCAATGAGGAAGCCATGGGGAAGGTAGATGCTTCACC	chr12:106,740,236-106,740,295	NM_152772	TCP11L2	T-complex 11 (mouse)-like 2		3.22	0.301	-3.327	180.1	52.9	5.06e-27	0.3148	-3.1765	117.345	36.8111	1.42e-21
A_23_P45955	CTTCACACGTACCACAAATAGCACCCTGAGTCCACTCAAAAGCTGCCAGCTGGAGCTGGC	chr1:36,553,724-36,553,783	NM_014466	TEKT2	Tektin 2 (testicular)	microtubule cytoskeleton organization (GO:0000226); ciliary or flagellar motility (GO:0001539); microtubule (GO:0005874); cilium (GO:0005929); flagellum (GO:0019861); cell projection organization (GO:0030030); sperm motility (GO:0030317)	3.22	0.536	-1.867	346	186.3	9.25e-19	0.5246	-1.9061	243.326	127.836	6.32e-18
A_23_P207245	AGCTTCCGCTAAGCTAAGAGACGACATTGAAAACCTCTTGGTTGTGACTGCCAATGAGAT	chr17:15,215,670-15,215,729	NM_031898	TEKT3	Tektin 3	microtubule cytoskeleton organization (GO:0000226); cytoplasm (GO:0005737); microtubule (GO:0005874)	3.22	0.499	-2.003	74.3	37.7	1.37e-10	0.4983	-2.0069	61.3433	30.5701	6.78e-10
A_33_P3295550	TTCATTTTTTCCTACTCTGTAGCTATGTCTCGATCCCGCCATGCAAGGCCTTCCAGATTA	chr10:70,332,072-70,332,131	NM_030625	TET1	Tet oncogene 1	iron ion binding (GO:0005506); nucleus (GO:0005634); zinc ion binding (GO:0008270); oxidoreductase activity (GO:0016491); oxidoreductase activity, acting on single donors with incorporation of molecular oxygen, incorporation of two atoms of oxygen (GO:0016702); structure-specific DNA binding (GO:0043566); metal ion binding (GO:0046872); oxidation-reduction process (GO:0055114); methylcytosine dio…	3.22	0.587	-1.703	3447.5	2028.6	8.85e-20	0.4327	-2.3112	2655.1	1147.1	1.18e-30
A_23_P212508	TGGCCAAACTTCATGACAGAAACACATATGAAAAATACTTAGGAGAAGAATATGTCAAGG	chr3:133,495,990-133,496,049	NM_001063	TF	Transferrin	protein binding (GO:0005515); extracellular region (GO:0005576); early endosome (GO:0005769); late endosome (GO:0005770); coated pit (GO:0005905); ion transport (GO:0006811); iron ion transport (GO:0006826); cellular iron ion homeostasis (GO:0006879); ferric iron binding (GO:0008199); basal plasma membrane (GO:0009925); cytoplasmic membrane-bounded vesicle (GO:0016023); apical plasma membrane (GO…	3.22	0.597	-1.675	148.5	87.9	1.87e-10	0.6513	-1.5354	138.32	90.0777	1.75e-14
A_23_P5301	GATGGTGGGCTAAATTTTAATTCTCAAAAGTGTAGGAGGCTAATATTGTCTTCTAAGTTC	chr2:121,978,565-121,978,624	NM_014553	TFCP2L1	Transcription factor CP2-like 1	negative regulation of transcription from RNA polymerase II promoter (GO:0000122); cell morphogenesis (GO:0000902); epithelial cell maturation (GO:0002070); sequence-specific DNA binding transcription factor activity (GO:0003700); transcription corepressor activity (GO:0003714); nucleus (GO:0005634); cytoplasm (GO:0005737); regulation of transcription from RNA polymerase II promoter (GO:0006357);…	3.22	0.621	-1.611	515.6	321.4	1.75e-13	0.4775	-2.0941	328.32	156.417	4.92e-18
A_23_P330070	GCCTTCTGCATTCATGCATCCATGTTCTTTCTAGGATTGGATAGCATTTCATGCCTATGT	chr2:188,343,406-188,343,465	NM_001032281	TFPI	Tissue factor pathway inhibitor (lipoprotein-associated coagulation inhibitor)	endopeptidase inhibitor activity (GO:0004866); serine-type endopeptidase inhibitor activity (GO:0004867); extracellular region (GO:0005576); extracellular space (GO:0005615); plasma membrane (GO:0005886); blood coagulation (GO:0007596); blood coagulation, extrinsic pathway (GO:0007598)	3.22	0.433	-2.31	1211.6	525.9	5.43e-38	0.5169	-1.9345	760.784	392.794	5.66e-14
A_23_P212617	ACATTTAGCGTAGCTAAGTGAAAAGGTCATAGCTGAGATTCCTGGTTCGGGTGTTACGCA	chr3:195,776,593-195,776,652	NM_003234	TFRC	Transferrin receptor (p90, CD71)	response to hypoxia (GO:0001666); receptor activity (GO:0004872); transferrin receptor activity (GO:0004998); extracellular region (GO:0005576); mitochondrion (GO:0005739); endosome (GO:0005768); plasma membrane (GO:0005886); integral to plasma membrane (GO:0005887); proteolysis (GO:0006508); cellular iron ion homeostasis (GO:0006879); endocytosis (GO:0006897); acute-phase response (GO:0006953); …	3.22	0.55	-1.819	11485.7	6242.9	2.55e-14	0.5955	-1.6792	9120.21	5430.34	4.48e-16
A_23_P156327	AGCTATGAGTTGAAATGTTCTGTCAAATGTGTCTCACATCTACACGTGGCTTGGAGGCTT	chr5:135,399,343-135,399,402	NM_000358	TGFBI	Transforming growth factor, beta-induced, 68kDa	integrin binding (GO:0005178); protein binding (GO:0005515); extracellular region (GO:0005576); proteinaceous extracellular matrix (GO:0005578); extracellular space (GO:0005615); negative regulation of cell adhesion (GO:0007162); visual perception (GO:0007601); cell proliferation (GO:0008283); extracellular matrix organization (GO:0030198); extracellular matrix binding (GO:0050840); response to s…	3.22	0.607	-1.647	238449	143796	3.52e-14	0.5801	-1.7237	194119	112926	3.96e-09
A_33_P3227375	CCACTGAAACCCTGCACTTAGCTAGAACCTCATTTTTAAAGATTAACAACAGGAAATAAA	chr6:169,615,901-169,615,960	NM_003247	THBS2	Thrombospondin 2	structural molecule activity (GO:0005198); calcium ion binding (GO:0005509); protein binding (GO:0005515); extracellular region (GO:0005576); cell adhesion (GO:0007155); heparin binding (GO:0008201); platelet alpha granule lumen (GO:0031093)	3.22	0.546	-1.83	3421.6	1876.7	4.65e-22	0.5428	-1.8423	2649.86	1438.01	1.62e-25
A_23_P90845	GCTACAGGGAGTGTAGTAAAGCCGTTGTTTACTTAAAGATTTATCAAATCAGTCAGTGCA	chr2:70,439,756-70,439,815	NM_022173	TIA1	TIA1 cytotoxic granule-associated RNA binding protein	nucleotide binding (GO:0000166); protein binding (GO:0005515); nucleus (GO:0005634); cytoplasm (GO:0005737); apoptotic process (GO:0006915); induction of apoptosis (GO:0006917); poly(A) RNA binding (GO:0008143); AU-rich element binding (GO:0017091); negative regulation of translation (GO:0017148); negative regulation of cytokine biosynthetic process (GO:0042036)	3.22	0.575	-1.739	8676.7	4900.1	2.48e-07	0.6012	-1.6633	5378.89	3247.64	1.74e-07
A_33_P3219475	GGTGCTCTTAAAGTGAGCTTAAAATTTATCCAAGACGTATATCCAAATTTGTCCTGTAGT	chr9:103,339,673-103,339,732	NM_003692	TMEFF1	Transmembrane protein with EGF-like and two follistatin-like domains 1	plasma membrane (GO:0005886); multicellular organismal development (GO:0007275); integral to membrane (GO:0016021)	3.22	0.491	-2.036	2224.6	1056.4	2.9e-07	0.6158	-1.624	1960.45	1206.71	1.08e-17
A_33_P3344831	CTACTATTTGTAACTCCTTGACCATGGAATTATACTTGTTTATCTTGTTGCTGCAATGAG	chr3:100,296,198-100,296,257	NM_018004	TMEM45A	Transmembrane protein 45A	membrane (GO:0016020); integral to membrane (GO:0016021)	3.22	0.444	-2.252	39299.2	16796.4	2.41e-09	0.4578	-2.1845	29513.7	13509.1	3.55e-40
A_23_P382705	AAAGTAGTGTTCCTATGGCATTAGTGTTTTTGTGAGAAGGGTAAATGTAGTGAGAAAGGT	chr12:83,527,818-83,527,877	NM_152588	TMTC2	Transmembrane and tetratricopeptide repeat containing 2	binding (GO:0005488); endoplasmic reticulum (GO:0005783); membrane (GO:0016020); integral to membrane (GO:0016021)	3.22	0.562	-1.78	780	428	1.01e-08	0.4874	-2.0516	447.854	215.637	5.7e-12
A_23_P140057	TCTAGATATAACAACACACTGGTAGAATCAGCATCAACTCAGGATGCACTAACTATGAGA	chr13:24,243,117-24,243,176	NM_018647	TNFRSF19	Tumor necrosis factor receptor superfamily, member 19	receptor activity (GO:0004872); tumor necrosis factor-activated receptor activity (GO:0005031); protein binding (GO:0005515); mitochondrion (GO:0005739); apoptotic process (GO:0006915); induction of apoptosis (GO:0006917); JNK cascade (GO:0007254); membrane (GO:0016020); integral to membrane (GO:0016021); positive regulation of I-kappaB kinase/NF-kappaB cascade (GO:0043123)	3.22	0.538	-1.859	885.8	482.4	1.11e-12	0.4394	-2.2758	700.782	312.921	8.22e-07
A_33_P3738458	CTTAAGCCTATGCGAGTCCCCTAGAGAGAGGCATTGTACTGATATATAAATATTATATAA	chr2:218,667,569-218,667,628	NM_022648	TNS1	Tensin 1	actin binding (GO:0003779); protein binding (GO:0005515); cytoplasm (GO:0005737); cytoskeleton (GO:0005856); focal adhesion (GO:0005925); cell-substrate junction assembly (GO:0007044); cell migration (GO:0016477); cell-substrate junction (GO:0030055)	3.22	0.637	-1.57	1435.3	916.3	1.55e-14	0.6404	-1.5615	1385.19	887.222	1.04e-16
A_33_P3335966	CTCGCAGAAGGAAGACAGATATGAGGAAGAGATCAAGGTCCTTTCCGACAAGCTGAAGGA	chr15:63,354,416-63,354,475	NM_001018005	TPM1	Tropomyosin 1 (alpha)	stress fiber (GO:0001725); positive regulation of heart rate by epinephrine (GO:0003065); actin binding (GO:0003779); structural constituent of cytoskeleton (GO:0005200); cytoplasm (GO:0005737); cytoskeleton (GO:0005856); muscle thin filament tropomyosin (GO:0005862); cellular component movement (GO:0006928); muscle contraction (GO:0006936); regulation of muscle contraction (GO:0006937); cytoskel…	3.22	0.616	-1.625	11652.8	7124.6	9.77e-12	0.6519	-1.5339	10413.7	6788.44	2.15e-11
A_23_P115636	AAGGGACAGGGTCTGTGTTACAGACTGCAGAGGATGTGCAGGTTGAGAATATCTACAAAT		NM_004412	TRDMT1	TRNA aspartic acid methyltransferase 1	response to amphetamine (GO:0001975); DNA binding (GO:0003677); RNA binding (GO:0003723); DNA (cytosine-5-)-methyltransferase activity (GO:0003886); nucleus (GO:0005634); DNA methylation (GO:0006306); tRNA processing (GO:0008033); methyltransferase activity (GO:0008168); tRNA (cytosine-5-)-methyltransferase activity (GO:0016428); transferase activity (GO:0016740)	3.22	0.48	-2.085	332.7	157.3	1.12e-15	0.6136	-1.6297	203.749	125.039	5.49e-32
A_23_P99360	CTTTGACAAATGTTTTTAGACTGTACAGTCAAGATCTGGCGCTTGGGGGTAAGTGGAATG	chr13:50,592,487-50,592,546	NM_213590	TRIM13	Tripartite motif-containing 13	signal transducer activity (GO:0004871); protein binding (GO:0005515); intracellular (GO:0005622); cytoplasm (GO:0005737); zinc ion binding (GO:0008270); anatomical structure morphogenesis (GO:0009653); positive regulation of I-kappaB kinase/NF-kappaB cascade (GO:0043123); metal ion binding (GO:0046872)	3.22	0.589	-1.699	1342.7	774.3	1.69e-06	0.6508	-1.5367	1078.26	701.616	1.36e-10
A_33_P3383836	TTAGGAAAAGACGACAAAGCTTGGGCAATGTATGTGGACAATAACCGGAGCTGGTTCATG	chr14:51,448,541-51,448,600	NM_015163	TRIM9	Tripartite motif-containing 9	protein binding (GO:0005515); intracellular (GO:0005622); cytoplasm (GO:0005737); zinc ion binding (GO:0008270); protein homodimerization activity (GO:0042803); metal ion binding (GO:0046872)	3.22	0.584	-1.712	520.7	305.6	4.09e-16	0.517	-1.9343	369.052	193.218	9.95e-05
A_23_P217228	CCCCATGTTTACAGATACCGCTAATAAATTGCAGTAGTCCTTCCCATGGAGCCAAAGTAC	chrX:54,957,644-54,957,703	NM_016157	TRO	Trophinin	protein binding (GO:0005515); nucleus (GO:0005634); cytoplasm (GO:0005737); plasma membrane (GO:0005886); integral to plasma membrane (GO:0005887); cell adhesion (GO:0007155); homophilic cell adhesion (GO:0007156); embryo implantation (GO:0007566); negative regulation of cell growth (GO:0030308)	3.22	0.612	-1.634	13622.1	8330.6	1.75e-19	0.6085	-1.6433	12370.6	7532.45	1.63e-06
A_23_P428248	GCCATCAACCTACTGAAGTTGTGTGGAGGGATGGAAAGTGGGTCAGTGGAGAAGGGATTC	chr3:39,180,309-39,180,368	NM_145755	TTC21A	Tetratricopeptide repeat domain 21A	binding (GO:0005488)	3.22	0.646	-1.548	1002.3	650.4	1.64e-11	0.6616	-1.5116	818.2	541.346	3e-11
A_24_P87114	GACATAAACCTAGTCAACACAACCCTAAACTGAACAAGAACCCAGGGCCTACACTGGAGC	chr12:109,520,778-109,520,837	NM_032663	USP30	Ubiquitin specific peptidase 30	ubiquitin thiolesterase activity (GO:0004221); mitochondrion (GO:0005739); mitochondrial outer membrane (GO:0005741); ubiquitin-dependent protein catabolic process (GO:0006511); peptidase activity (GO:0008233); cysteine-type peptidase activity (GO:0008234); membrane (GO:0016020); integral to membrane (GO:0016021)	3.22	0.656	-1.523	131.8	87.9	1.25e-05	0.6346	-1.5758	130.106	82.6289	4.29e-09
A_24_P12401	AGTGTTTTATATACGGTACTTATTTAATATCCCTTTTTAATTAGAAATTAAAACAGTTAA	chr6:43,753,511-43,753,570	NM_001025366	VEGFA	Vascular endothelial growth factor A	ovarian follicle development (GO:0001541); patterning of blood vessels (GO:0001569); vasculogenesis (GO:0001570); response to hypoxia (GO:0001666); positive regulation of endothelial cell proliferation (GO:0001938); fibronectin binding (GO:0001968); blood vessel remodeling (GO:0001974); positive regulation of mesenchymal cell proliferation (GO:0002053); positive regulation of leukocyte migration …	3.22	0.413	-2.424	83464.7	34178.2	2.13e-32	0.5192	-1.9261	63295.6	32832.1	4.21e-19
A_23_P43476	TCTAAACAAATAATACCCCCGTCGGAATGGTAACCGAGCCAGCAGCTGAAGTCTCTTTTT	chr9:2,653,897-2,653,956	NM_003383	VLDLR	Very low density lipoprotein receptor	response to hypoxia (GO:0001666); receptor activity (GO:0004872); low-density lipoprotein receptor activity (GO:0005041); calcium ion binding (GO:0005509); protein binding (GO:0005515); extracellular space (GO:0005615); membrane fraction (GO:0005624); nucleus (GO:0005634); plasma membrane (GO:0005886); coated pit (GO:0005905); lipid metabolic process (GO:0006629); lipid transport (GO:0006869); en…	3.22	0.541	-1.85	9872.6	5274.7	8.93e-13	0.5437	-1.8392	7406.16	4029.46	1.02e-24
A_33_P3293573	TTTTCTGTCCCTGTCTCCTTAGAATGGAAGCTTTTTGAGGGCAGGTCCTTGTCTTTGTAC	chr7:73,086,324-73,086,383	NM_001077621	VPS37D	Vacuolar protein sorting 37 homolog D (S. cerevisiae)	endosome (GO:0005768); protein transport (GO:0015031); membrane (GO:0016020); extrinsic to membrane (GO:0019898); late endosome membrane (GO:0031902)	3.22	0.608	-1.644	1184.9	733.4	1.07e-06	0.6206	-1.6113	1219.03	756.541	1.76e-16
A_33_P3268618	CAAAGTCTTTCTTACACACTCTATCCTCTGCACTGTTAATAGTAACCTATGACATAATTG	chr4:39,287,306-39,287,365	NM_025132	WDR19	WD repeat domain 19	binding (GO:0005488); protein binding (GO:0005515); intracellular protein transport (GO:0006886); vesicle-mediated transport (GO:0016192)	3.22	0.531	-1.883	11181.6	5822.4	5.45e-10	0.562	-1.7795	8759.58	4923.89	2.9e-18
A_23_P157361	TTTCTGTAATGACCCAGATTTAAAAGACATAAGGTGGATAATTCTACATTTGTGTGCAAG	chr7:158,738,494-158,738,553	NM_018051	WDR60	WD repeat domain 60		3.22	0.575	-1.738	3453.9	1957.1	1.97e-09	0.5964	-1.6767	3195.93	1896.6	1.51e-06
A_24_P7790	GCGACCCAGCATAGATCTATGCATCCACCACTGTTCATATTTCCAAAAGTGTGAAACAAA	chr20:44,313,521-44,313,580	NM_172006	WFDC10B	WAP four-disulfide core domain 10B	extracellular region (GO:0005576); peptidase inhibitor activity (GO:0030414)	3.22	0.312	-3.205	262.8	80.1	1.45e-18	0.3407	-2.9351	248.79	84.7658	0
A_23_P120435	ACCAGTCCTGCCCCCAAAACTGACCATGAACCCCAACTGGACTGTGAGGTCTGATTCCGA	chr20:44,404,061-44,404,120	NM_080614	WFDC3	WAP four-disulfide core domain 3	serine-type endopeptidase inhibitor activity (GO:0004867); extracellular region (GO:0005576); peptidase inhibitor activity (GO:0030414)	3.22	0.543	-1.841	681.6	373.9	7.83e-12	0.6028	-1.659	552.566	332.606	2.19e-10
A_24_P253003	TTTGCTTTTTCTTCCTTTGGGATGTGGAAGCTACAGAAATATTTATAAAACATAGCTTTT	chr11:75,897,586-75,897,645	NM_004626	WNT11	Wingless-type MMTV integration site family, member 11	signal transducer activity (GO:0004871); extracellular region (GO:0005576); proteinaceous extracellular matrix (GO:0005578); signal transduction (GO:0007165); Wnt receptor signaling pathway, calcium modulating pathway (GO:0007223); multicellular organismal development (GO:0007275); anatomical structure morphogenesis (GO:0009653)	3.22	0.337	-2.967	769.8	261.3	8.27e-44	0.3084	-3.2422	641.525	196.895	3.39e-26
A_24_P45476	AGTTTATACTCACCTTTTATGAAAGCACTGCATGAATAAAATTATTCCTTTGTATTTTTA	chr1:168,550,524-168,550,583	NM_002995	XCL1	Chemokine (C motif) ligand 1	cytokine activity (GO:0005125); extracellular region (GO:0005576); extracellular space (GO:0005615); cellular calcium ion homeostasis (GO:0006874); chemotaxis (GO:0006935); immune response (GO:0006955); signal transduction (GO:0007165); cell-cell signaling (GO:0007267); chemokine activity (GO:0008009)	3.22	0.467	-2.141	73.5	34.8	7.62e-14	0.509	-1.9646	58.5728	29.73	1.71e-11
A_23_P48628	TGTGGTCATAAATTCCCTCGAAAGAGCCAATTGTTGGAACACATGTATACACACAAAGGT	chr14:64,953,830-64,953,889	NM_006977	ZBTB25	Zinc finger and BTB domain containing 25	DNA binding (GO:0003677); sequence-specific DNA binding transcription factor activity (GO:0003700); protein binding (GO:0005515); intracellular (GO:0005622); nucleus (GO:0005634); cytoplasm (GO:0005737); zinc ion binding (GO:0008270); gene expression (GO:0010467); metal ion binding (GO:0046872)	3.22	0.549	-1.822	1656.1	898.3	2.95e-12	0.651	-1.5362	1381.09	898.582	1.3e-10
A_23_P251974	TAGAGTGTGTGTAATCTGCCATTCAGTGCTAATGAATGGTAAGTATTAAAACAGGTTGAT	chr1:52,729,507-52,729,566	NM_007323	ZFYVE9	Zinc finger, FYVE domain containing 9	receptor activity (GO:0004872); protein binding (GO:0005515); cytoplasm (GO:0005737); early endosome (GO:0005769); endocytosis (GO:0006897); transforming growth factor beta receptor signaling pathway (GO:0007179); transforming growth factor beta receptor complex assembly (GO:0007181); SMAD protein complex assembly (GO:0007183); SMAD protein import into nucleus (GO:0007184); serine-type peptidase …	3.22	0.655	-1.527	66.8	44.1	1.33e-08	0.5053	-1.979	38.4246	19.4592	2e-18
A_23_P208240	GTATTCTGTTTTTCCAGGCTTCAGCACAGAAATACAAGTACTGCATGTTCTCACTTACAT	chr19:53,576,455-53,576,514		ZNF160	Zinc finger protein 160	DNA binding (GO:0003677); intracellular (GO:0005622); nucleus (GO:0005634); regulation of transcription, DNA-dependent (GO:0006355); zinc ion binding (GO:0008270); hemopoiesis (GO:0030097); metal ion binding (GO:0046872)	3.22	0.441	-2.268	142.8	64	4.11e-16	0.4344	-2.3021	98.7439	42.8424	8.4e-31
A_33_P3243717	TCAGTGCTCACCAAACATCAGAGAATTCACACAAGGGTGAAAGCTCTTTCAACATCCTGA	chr10:38,120,543-38,120,602	NM_021045	ZNF248	Zinc finger protein 248	DNA binding (GO:0003677); intracellular (GO:0005622); nucleus (GO:0005634); regulation of transcription, DNA-dependent (GO:0006355); zinc ion binding (GO:0008270); metal ion binding (GO:0046872)	3.22	0.469	-2.135	529.9	240.2	1.31e-08	0.5687	-1.7584	382.028	216.363	2.18e-12
A_24_P69691	GAGCAGAGCTATCTGCATTTGTATTTAGTGTGAGAGTCCTAAATGTTCTTCACCAACTTT	chr10:38,239,779-38,239,838	NM_145011	ZNF25	Zinc finger protein 25	DNA binding (GO:0003677); intracellular (GO:0005622); nucleus (GO:0005634); regulation of transcription, DNA-dependent (GO:0006355); zinc ion binding (GO:0008270); metal ion binding (GO:0046872)	3.22	0.51	-1.961	541.2	266.7	9.84e-07	0.5914	-1.6909	341.346	202.416	2.64e-13
A_33_P3221432	TTTACTGAGAATTCAAAACTTCGTTTCCATCAAAGAATTCACACTGGAGAAAAGCCTTAC	chr19:44,591,105-44,591,164	NM_001037813	ZNF284	Zinc finger protein 284	DNA binding (GO:0003677); intracellular (GO:0005622); nucleus (GO:0005634); regulation of transcription, DNA-dependent (GO:0006355); zinc ion binding (GO:0008270); metal ion binding (GO:0046872)	3.22	0.488	-2.05	172	83.3	4.8e-18	0.6151	-1.6257	120.135	73.688	4.12e-06
A_23_P146077	TTCAGAGAGTGTTTTGAGCCATGGCCACGTTGTCATTGTGAGTCTATAGCTTGACTCCTT	chr8:28,203,391-28,203,450	NM_018660	ZNF395	Zinc finger protein 395	DNA binding (GO:0003677); intracellular (GO:0005622); nucleus (GO:0005634); cytoplasm (GO:0005737); regulation of transcription, DNA-dependent (GO:0006355); zinc ion binding (GO:0008270); metal ion binding (GO:0046872)	3.22	0.387	-2.585	29073.5	11201.5	1.05e-42	0.4253	-2.3511	20450.1	8696.1	0
A_23_P90333	GTAAAGAATGTGATAAGGCCTTTAATCGCAGTGATCGACTTACTCAACATGAGACAATTC	chr19:44,376,817-44,376,876	NM_001033719	ZNF404	Zinc finger protein 404	DNA binding (GO:0003677); intracellular (GO:0005622); nucleus (GO:0005634); regulation of transcription, DNA-dependent (GO:0006355); zinc ion binding (GO:0008270); metal ion binding (GO:0046872)	3.22	0.421	-2.374	1776.1	716.3	1.59e-08	0.6365	-1.5712	1531.82	972.484	6.31e-06
A_32_P116556	GGGGCCCTGAGGTTGTACTGTAAACATCATAGTGACTTGTCTTTTCAAATATATTCCCAC	chr16:88,507,087-88,507,146	NM_001127464	ZNF469	Zinc finger protein 469	DNA binding (GO:0003677); intracellular (GO:0005622); nucleus (GO:0005634); zinc ion binding (GO:0008270); metal ion binding (GO:0046872)	3.22	0.612	-1.633	4172.1	2541.8	6.94e-14	0.5498	-1.8188	3582.44	1969.51	5.79e-20
A_33_P3338036	ACATCTTGCTCATCATCAGCGAATTCATACCGGAGAGTCATCAGTTATTCTCTCCTCTGC	chr19:57,089,867-57,089,926	NM_001001668	ZNF470	zinc finger protein 470	DNA binding (GO:0003677); intracellular (GO:0005622); nucleus (GO:0005634); regulation of transcription, DNA-dependent (GO:0006355); zinc ion binding (GO:0008270); metal ion binding (GO:0046872)	3.22	0.601	-1.665	849.1	506.6	1.43e-12	0.6419	-1.5578	735.26	471.977	5.45e-15
A_33_P3323313	CCCATTCTATCAAGAAAAATACGTGGCAACTGTGACTCATCTGGAATGAATTTGAATAAT	chr10:43,977,020-43,977,079	NR_026693	ZNF487	zinc finger protein 487	DNA binding (GO:0003677); intracellular (GO:0005622); nucleus (GO:0005634); regulation of transcription, DNA-dependent (GO:0006355); zinc ion binding (GO:0008270); metal ion binding (GO:0046872)	3.22	0.513	-1.949	274	137.6	3.43e-10	0.3828	-2.6123	175.483	67.8519	1.34e-20
A_23_P346421	TCAGCCGAGAAATAGCCACAGATGCTCCATGAGGAAAATCCCTGTCCACATTGGAATAAA	chr18:56,651,684-56,651,743	NM_018181	ZNF532	Zinc finger protein 532	DNA binding (GO:0003677); intracellular (GO:0005622); nucleus (GO:0005634); nucleolus (GO:0005730); Golgi apparatus (GO:0005794); zinc ion binding (GO:0008270); metal ion binding (GO:0046872)	3.22	0.631	-1.584	3359.9	2106.2	6.49e-11	0.6001	-1.6664	3322.59	2001.23	2.93e-06
A_33_P3285132	GGACAAAAACCCTTGGAGTGCAAAGAATGTGCAAAAGCCTTTTACTATAGCTCTTCCTTC	chr19:35,250,224-35,250,283	NM_001007248	ZNF599	Zinc finger protein 599	DNA binding (GO:0003677); intracellular (GO:0005622); nucleus (GO:0005634); regulation of transcription, DNA-dependent (GO:0006355); zinc ion binding (GO:0008270); metal ion binding (GO:0046872)	3.22	0.495	-2.022	67.6	31.9	1.37e-05	0.5856	-1.7077	54.7638	32.0535	3.3e-11
A_33_P3400424	TGTGGGAAAGCTTTTGCGCACTTGTCTATCCTTGTTAAACACAGGAGAATTCACAGGTAG	chr19:52,496,133-52,496,192	NM_198480	ZNF615	Zinc finger protein 615	DNA binding (GO:0003677); intracellular (GO:0005622); nucleus (GO:0005634); regulation of transcription, DNA-dependent (GO:0006355); zinc ion binding (GO:0008270); metal ion binding (GO:0046872)	3.22	0.532	-1.881	999	520.3	3e-09	0.6273	-1.5941	686.046	431.519	4.98e-08
A_33_P3385782	CCTTCATTTAGCAGCACATAACTTATGGTGGGGGAAATCAGATAAATATATAAATGTAGG	chr7:56,007,679-56,007,738	NM_182633	ZNF713	zinc finger protein 713	DNA binding (GO:0003677); intracellular (GO:0005622); nucleus (GO:0005634); regulation of transcription, DNA-dependent (GO:0006355); zinc ion binding (GO:0008270); metal ion binding (GO:0046872)	3.22	0.526	-1.901	931	476.7	4.59e-08	0.356	-2.8092	627.096	223.556	0
A_33_P3372640	CTAGGTTAATTCCATTGTGTTCAGAGAATCTGGACTATATTTTACTGCTTTGTTGGTGTT	chr12:133,696,579-133,696,638	XR_040663	ZNF891	hCG1646157; hCG_1646157; zinc finger protein 891		3.22	0.55	-1.817	56.7	30.3	2.23e-05	0.5719	-1.7485	38.2759	21.7897	5.37e-09
A_23_P1912	GCCCAGAAGCTCTGGGAAAGCAACAGACAGTGAATGGGCCCAATAAACAATCATTTCAAA	chr11:60,643,097-60,643,156	NM_207341	ZP1	Zona pellucida glycoprotein 1 (sperm receptor)	extracellular region (GO:0005576); proteinaceous extracellular matrix (GO:0005578); plasma membrane (GO:0005886); single fertilization (GO:0007338); integral to membrane (GO:0016021)	3.22	0.24	-4.164	873.7	211.2	0	0.2411	-4.1471	933.14	225.097	0
A_33_P3243230	AAGTTCTTTGTCACTCCCAGTAGTGTCCTATTTTAGATGATAATTTCTTTGATCTCCCTA						3.22	0.041	-24.189	313.1	9.9	1.69e-09	0.058	-17.2329	148.947	9.2006	5.01e-23
A_33_P3376302	ATGACCCAGAAACCAAGTTGCGTGAAACTACCATGGTTTGTGCCTCGATAGGTTGAACAA						3.22	0.292	-3.426	40.5	10.3	5.94e-05	0.1132	-8.8339	24.1749	2.8074	9.69e-16
A_33_P3409710	ATTTCCTGAACTAGTAGAAGCCTGCAAAGTTTTTGTGAATATAGTTTGGGCTGGGATAGA						3.22	0.301	-3.318	150.4	45.3	0	0.1877	-5.3277	83.1715	15.686	2.25e-23
A_33_P3241891	CCAAATCAAATTGAAATATACCAGGTATGCTAAAACCCAAACAGTGGTGAGTATGATTGT						3.22	0.519	-1.927	50.1	24.9	9.74e-05	0.1955	-5.1149	27.3958	5.338	3.99e-32
A_33_P3377090	ATTCTAAAAAACTAGCTGCTGGACATGAACTACAGCCACTAGCCATTGTGGACCAGCAAC						3.22	0.464	-2.158	1413.2	631.4	1.55e-10	0.2033	-4.918	502.949	109.727	5.61e-14
A_33_P3420267	CTTTATTGAGGATGTTCCATGTACAGTGGAAGAAAAATTGAAAGTGAATAAAGGAAGCTG						3.22	0.407	-2.457	24.2	9.3	4.7e-05	0.2043	-4.8959	9.8029	2.0222	7.09e-08
A_33_P3390226	TTTTAAAATTGGGGGAAGTTTCCTCGTGCACTTTGGGTCTCTTACTCTGCGCATGTGGAT						3.22	0.299	-3.342	468.9	140.6	0	0.2114	-4.7307	284.881	61.4495	3.15e-09
A_33_P3371185	CACTGGGCGAGGTTGAAAAAGACCTTTTTAATCTATAAGTCGGTTTTTGAAAATTCAAGT						3.22	0.414	-2.418	55.9	22	1.89e-07	0.2481	-4.031	45.8752	11.4048	3.42e-18
A_24_P623768	CACCTCAAATGATGTAGTATTTGATCATTTGTTGATTACATGTCCATTCATTGGTTTGGG						3.22	0.346	-2.894	20380.2	7086.2	8.77e-43	0.2506	-3.9906	16747.3	4193.14	4.26e-43
A_33_P3370832	TCAGCATCTTGGGGCAGTACAGATCAACTTAAGGAGGTCAGAAAAATGGTTCTAAGATAG						3.22	0.408	-2.454	86.5	34.5	1.33e-10	0.2658	-3.7616	57.9026	15.4077	1.4e-45
A_33_P3403242	AATCTTGGCTTGGCAAAATAAATTCATAGTCAGGCTTGATCAACCAGCCTGAAATTTGAA						3.22	0.38	-2.629	45.8	17.3	1.43e-24	0.2761	-3.622	39.6361	10.9519	2.3e-32
A_33_P3338539	CTTGGCTGTAAGATTATACACATCCCCACATTGCAACTGGGAGGAAGAAATATAGAGAGC						3.22	0.564	-1.773	163.2	90.4	1.49e-05	0.2768	-3.6129	88.0551	24.9032	8.33e-18
A_33_P3341985	GGTGAAATTATAAATTGATATTGTTTTCTCAGAGCAATTTCGCAATGAGCATCACGAAGC						3.22	0.452	-2.214	85.7	37.1	9.53e-09	0.2769	-3.612	58.4813	15.9347	1.26e-21
A_33_P3421318	TGGTGGTGGCTCCAAAAATCAGGAGACTTTCTGTGATGAATTCACCATAAGAACGTGGGA						3.22	0.562	-1.778	27.7	15.3	7.06e-06	0.2814	-3.554	19.3622	5.1234	2.21e-05
A_23_P69089	ACAGAACTACCACACAATCAAAGGACTGTATGGAAAATGAGTGAATTTTGAGTAAGATCA						3.22	0.571	-1.752	94.4	52.5	4.14e-05	0.2829	-3.5354	34.3574	9.5042	1.36e-12
A_33_P3407049	AAGAGAAGCTCACTGCAGAATGGACTAGAAGCCAAAACTATGACACTTGAGTTTTTCACC						3.22	0.337	-2.969	1585.8	525.8	9.44e-26	0.2887	-3.4642	1192.8	340.412	1.05e-20
A_33_P3262949	CTTCTCCCATGAGGGGAAAACGATGGGTTTGAAATTCACATCCCTATCTGTACTTTGAAG						3.22	0.31	-3.224	91.9	28.8	3.01e-12	0.3043	-3.2861	70.6104	21.7764	3.84e-05
A_33_P3235677	CCAGAAGAATGGAAAAAGGTGCAAAGACTGGACTTTCAGAGGAATCTGTTGTTGTTTTTT						3.22	0.334	-2.998	170.1	54.1	1.87e-09	0.3194	-3.1313	131.112	41.4024	1.57e-20
A_33_P3354731	ATGGTTCTTTTTCTATTAAGCAGCAGGTATCATTCTTGTCCTGACAGGAGGAGGCTCCAC						3.22	0.462	-2.167	54.4	24.5	2.26e-08	0.3223	-3.1029	23.7682	7.5941	5.54e-15
A_33_P3362727	GCTTACCTGCTCTCCAGTAAGTTTTTTATTCCCCTGAGGATACTTACTGAAAATAGGATA						3.22	0.508	-1.967	388.8	193	6.41e-08	0.323	-3.0961	219.06	71.8434	1.1e-09
A_33_P3319953	CGGATGTGCTTACTAAAAATACCTCCACTTTTCTGCCTTTTGTTTATTAAAAGCACTACT						3.22	0.561	-1.783	545.8	300.2	4.82e-06	0.3249	-3.0783	445.144	139.41	3.05e-13
A_32_P351037	TGTCACCTTTCAGCATTCTGAAGTTTCGTCTCCTCAGAACTCTCATTTTAAGATTGTGTC						3.22	0.365	-2.743	20.1	7.2	1.84e-07	0.3558	-2.8102	14.0672	5.0736	4.48e-06
A_33_P3293869	TATTTTGGTTTGTTTTGAGTAGTGGATGTTGTTGAAAATGTTAATGTCATTTCAGTGTCT						3.22	0.403	-2.481	354.8	142.8	0	0.3578	-2.795	205.273	75.7097	7.59e-08
A_24_P51201	AGCTAGAGAATCATTAAAAGGAAGTGTAACTTATTAATTTTGATTTTGAAGTCGATAAAG						3.22	0.341	-2.937	147.2	48	1.58e-12	0.3696	-2.7059	90.3893	33.1189	8.24e-12
A_23_P350808	GTAGCCAAGTGGCAATCTTATGAAACTTTGCACAATGTAACTCTGCTATTGACTTCTCTG						3.22	0.577	-1.733	90.9	53	3.47e-10	0.3722	-2.6869	60.5135	22.5111	4.8e-08
A_32_P47754	TTCACGTCAACTTCTGGCTCCTCAGTTTGGCAGTAAGGCAGGGAAGTTGTTTTCCTATTT						3.22	0.313	-3.195	7185.8	2266.1	2.68e-36	0.3788	-2.6402	5269.13	1995.18	2.86e-43
A_33_P3315715	GTGCATTTGCATTTCAAGTATGAATGACTTAGCATTAGTGGGTGTTCATTCAATAAAAGC						3.22	0.536	-1.867	166.8	87.3	3.86e-08	0.3958	-2.5265	115.541	45.4804	8.88e-26
A_33_P3253605	TTATCCTGATCATGGTTGATAACCTGGGTATTGGAGATCTGGGCTGCTATGGCAATGACA						3.22	0.623	-1.606	109.1	67.9	3.82e-16	0.4019	-2.488	74.8964	30.3619	2.64e-08
A_33_P3276376	TTGAGGAAGTCTGTATAGGGTGACCCATTGTGTCTCAGTACCACGTTTTCTTTCTTTTTT						3.22	0.63	-1.589	64.2	40.7	1.58e-08	0.4045	-2.4723	38.1903	15.6244	5.22e-06
A_33_P3310552	AATTTCCAAATGTTCACTCGAGGGTAAGGATTTCTTCTAGCACACCGGTGGTGGAGGATA						3.22	0.603	-1.658	6846.2	4078.4	2.79e-08	0.4208	-2.3763	4076.72	1726.52	5.22e-14
A_24_P510377	CCCGGATCTTCTCTTCATACAGCCGCCTGAGGAAGTTGATCTCGTCAGTCAGCCCTTCCA						3.22	0.611	-1.637	68	42.2	6.42e-05	0.4215	-2.3727	51.6032	21.8409	1.93e-06
A_24_P795371	TTAGACAACACAAACCTAGGAAGGGTTTGAGAGGTGAAACAAACTGGGGTTATGGATGAA						3.22	0.412	-2.43	219.8	89.2	1.6e-17	0.4228	-2.3652	139.005	57.9426	1.46e-10
A_33_P3358601	GATTTTGCACAGTGCCTGGCAGACATTTGACATTCAATAAACATTGTACGAACGAAAGAA						3.22	0.536	-1.867	3285.6	1752.6	3.61e-23	0.4242	-2.3573	2949.81	1248.29	3.29e-23
A_33_P3232193	GGTCTTTATAAAACTTCCTTTCCTCTATGTGGTGGCTACAGAGAGTCCAACCACACTTAC						3.22	0.361	-2.768	133	47.9	8.76e-43	0.4423	-2.2609	107.111	47.4752	5.88e-08
A_32_P88880	GGCAACAAAATCTTGCCAAAATAAGTACCAAAATAAGTGTTCCAATGGTTTTATTTGGGG						3.22	0.575	-1.74	120.4	70.7	7.34e-07	0.4468	-2.2383	104.11	46.3199	2e-07
A_33_P3309643	CAGAACACACAGCAGGATGTGAGCAGCGGGTGAGCAAATAAAGCTTCATCTGTATTTACA						3.22	0.403	-2.481	187.8	75.8	3.71e-42	0.4504	-2.22	150.831	67.9683	2.16e-19
A_33_P3370310	TACCCTAGAGGTCATCTCCATTTCATCCAGATAAATGAGTATGCAAGGAACGTTTTTATA						3.22	0.51	-1.962	149.4	72.5	5.56e-05	0.451	-2.2171	83.8665	38.469	2.26e-08
A_33_P3256660	TGAAGGGGTCATTGATGGCAACAATATCCACTTTACCAGAGTTAAAAGCAGCCCTGGTGA						3.22	0.626	-1.597	212	134.5	1.2e-05	0.4518	-2.2134	218.066	98.2854	3.87e-16
A_33_P3323687	TGACATAGGCAGTTCCATTGTTTGCTTCATTACTCAGGCCAAAGACTCAAATGCAAATGT						3.22	0.497	-2.011	76.2	37.9	5.09e-27	0.4543	-2.2012	51.1652	23.0572	4.38e-12
A_33_P3398196	TATAGGTTTCCACCAAAGACTGCTGCTGTTACCAAAGACTGCTGCTATTAACCCTTGACA						3.22	0.622	-1.609	52.9	32.6	3.04e-07	0.4664	-2.144	31.9196	14.8696	1.2e-22
A_33_P3323041	TACAAAAATATCAATTACCTGGGCATGGTGTCACATGCCAGCTGCTCTGGAGGATAAGGT						3.22	0.48	-2.085	1410.6	676.5	3.95e-40	0.4687	-2.1333	1146.54	537.191	2.15e-34
A_33_P3349883	TTAAGTTGTAATGAGCTGTTACGAGTAACCTGTATCCACAATAGAGGCCCAAAGCAGCCC						3.22	0.415	-2.411	253.9	105	4.03e-38	0.469	-2.1324	201.942	94.9535	1.2e-18
A_24_P237912	CTGGCAGGATGAATCTATGGGTGAAGAAGTTCTCTGAAAAAGTGAAGAAGAATCTGGTTC						3.22	0.434	-2.303	62.2	27.7	7.47e-09	0.4712	-2.1223	56.4277	26.5845	2.11e-28
A_33_P3420762	GATTCCCGCGAGAGTCAAAGATCTCCCTGGCATGGATCTTGAGAATAGACATGGTGAACT						3.22	0.59	-1.695	187.6	113.3	1.6e-05	0.4734	-2.1122	141.558	67.0033	8.67e-08
A_24_P307306	TATGAACCATGAGAAATATAACAACAGCCTCAAGATCATCAACAGTGTTTCTTGTACCAC						3.22	0.591	-1.693	2032.5	1230.9	3.33e-05	0.4752	-2.1044	1563.22	745.26	4.88e-13
A_33_P3267356	AATGAGGACATCTCTACAACTGTAGTATATAGAATGGAAAGTCTGGGAGAGAAAAGCTAA						3.22	0.537	-1.861	7668.2	3949.4	2.61e-05	0.4778	-2.0927	4665.96	2265.61	2.48e-07
A_33_P3321923	ATCATAGAAGGATTCATGACCACAGTTCACACCATCACTGCCACCCAGACTATAAATGGC						3.22	0.585	-1.711	21398.8	12690.4	7.9e-09	0.4955	-2.0183	19633.9	9740.64	6.85e-12
A_33_P3271121	CCTGCTTATTCTTTCCAAGTTAGTAGGCAGATTGGAACTATAGAATTTATCCGTGATAAT						3.22	0.525	-1.904	11095.7	6013.1	2.32e-05	0.4977	-2.0094	8171.94	4064.06	2.45e-29
A_33_P3331916	CCCTCACGTTGTGGCAGAGGAGTTGTACATTCTCTAGATTTTAAAAATATATAAGTTACT						3.22	0.598	-1.672	107.3	63.8	6.07e-14	0.4993	-2.0029	69.064	34.7296	2.59e-15
A_33_P3216928	CCCAAGAGTTAATCACTTTTCTGACGGTTTATTTTATTCATCTTTGGTAACAAATGGCTG						3.22	0.408	-2.452	27.5	11.1	2.09e-09	0.5123	-1.9522	27.2462	13.8582	5.45e-08
A_33_P3264965	CGAAATAACAAGTCCCTGGATTGCAATTTTGGTTTCTCCTTCTGTTCTCAAACAAAAAAT						3.22	0.522	-1.918	44.6	23.5	3.82e-11	0.5136	-1.947	39.6957	19.882	2.17e-05
A_33_P3402350	ATCCTGCCAAAAATGATGACATCAAGAAAGTGTTGAAGCAGCATCGGAGTTCCCCTTCGA						3.22	0.551	-1.815	270.1	153.1	3.6e-06	0.5192	-1.926	178.187	92.6425	1.38e-22
A_33_P3390723	GACTTTCATTCTGTAGATGATAGAACTTCCAGATTCCCACTTGATTTTCCACAAGAATAA						3.22	0.624	-1.603	174.9	110.4	5.41e-07	0.523	-1.9119	147.907	77.2884	1.39e-10
A_33_P3319815	CCTCTCAGTAAAAGCAATGTATTTTGTAGCCTTGTCTTTCACAGAAATCGCCTTATAAAT						3.22	0.533	-1.876	1455.6	779.6	1.67e-20	0.5235	-1.9101	968.236	505.164	1.76e-08
A_33_P3387090	TATATACCGAGAAACTTGGGAGCAGGGGAAAAATGATTTCGACACACCCAGCTACAGTAC						3.22	0.283	-3.533	65.8	18.7	1.4e-45	0.5246	-1.9062	50.4726	26.5525	2.52e-05
A_33_P3375002	ATGTTCTAGATGCACAGATTTGGGGGCTTGATTGACAACCTGACACCTCACTCTAAATCC						3.22	0.607	-1.647	533.3	327.2	7.12e-10	0.5273	-1.8964	429.721	226.386	1.21e-15
A_33_P3329922	GAAGCTACAGTTACTGGCGATCATCAAGCAAAAGCTGCCAATTAACATTTGCCATTCGTA						3.22	0.482	-2.077	466.6	222	9.02e-14	0.5358	-1.8664	332.869	179.353	8.75e-07
A_33_P3355921	TTGTACACTTGATGTTGGGTGAATTGTGTGGTACATGAATTCTATCTCAATAAAGGGCTT						3.22	0.605	-1.654	500.2	299.9	1.74e-12	0.5362	-1.8651	333.115	178.172	5.31e-18
A_33_P3407691	ATTATAGCATACAGTTGTTGAGGGGTGGACCGTATCATCTTTTTCTTGTTAATCCAGTGC						3.22	0.473	-2.113	259.5	118.5	2.38e-08	0.5362	-1.8651	159.932	84.4978	2.93e-06
A_33_P3354713	AGATTTCTTTGGCCCCACTCGGAAAAAGGCAGGACTCATAACTATGCTGCAGTTCCATAA						3.22	0.489	-2.046	75.1	36.9	1.87e-20	0.5371	-1.8617	54.6727	29.1386	4.88e-11
A_33_P3258274	GAGACACTGGAAGAATGCAAGAACATTTGTGAAGATGGTCGTAAGTTTATTTCTTATTTC						3.22	0.498	-2.007	1365.2	675.7	7.62e-22	0.5471	-1.8278	875.598	478.64	3.13e-12
A_32_P797019	TTCAGCATTTTTGTTTATTTGTTTGTTCTTTAACAAAAGTTGTTTTGGTTTGAGATTCAG						3.22	0.597	-1.675	151.9	91.8	3.01e-08	0.5504	-1.8169	110.157	60.5567	7.2e-15
A_33_P3309289	ATGCTTTTCCAAGACAGCCAAGGCAGGTATAATTTTCCTCAGCAAGAAAGAGGAACCTCG						3.22	0.62	-1.612	55.4	34.8	6.29e-07	0.5551	-1.8013	48.5153	26.9134	1.01e-06
A_23_P369654	AGCTCTCTCTTGCATGTAATTCCTATGCTAGCAAATTGTGCAGTTTCTATAGACTCACCT						3.22	0.523	-1.912	165.3	86.7	2.64e-24	0.5567	-1.7963	124.217	69.1497	1.89e-19
A_33_P3337026	TTCATGCTGTTGCTGCTTGGTCTCGACAACCAGATTTGCATGGGGCTCTGGGACAGGGAG						3.22	0.629	-1.59	501.8	320.7	2.79e-06	0.5611	-1.7821	334.071	187	1.2e-06
A_33_P3389113	CAGTGTGTAGGGTATGCCATCATTTGTATGATATAAGGTCGTATATCTGCCATCTCAAAT						3.22	0.644	-1.553	230.7	148.8	3.5e-15	0.5656	-1.7682	120.271	68.0633	4.28e-17
A_33_P3351356	CTGAACAAGGTTGAGAGAGGTTTTCTTCAACTCTATTCCAAAATTATTTTTGCTTTGTGC						3.22	0.66	-1.516	726.4	473.6	4.16e-07	0.5678	-1.7611	455.437	256.973	8.81e-09
A_33_P3212316	GGCGGCGGAGCATGGTCTGGGTGTCGTCTGGAATGCGTGCGCGCCAGGCTTGAGGGCCCC						3.22	0.613	-1.63	48.1	29.9	9.44e-06	0.5739	-1.7424	35.7575	20.6119	3.57e-09
A_33_P3236035	CTGACACCTTAAAGCAGAAGCAGTATTTTAGATATATTTTTCCAGTACTTTCCCTCAATC						3.22	0.64	-1.563	125	79.5	6.56e-12	0.5761	-1.7358	104.689	60.34	1.44e-16
A_33_P3261530	CCAGCACAGAGGCTCCATATGTGTCACCGTTGTCAATTTCTGACTCATGTATTCATCTAT						3.22	0.645	-1.55	29.9	19.3	9.39e-07	0.5781	-1.7298	25.8793	14.9151	5.02e-08
A_33_P3293381	ATGCAAGCCGAACATGTCTCGCCATCTCTTGTTCTATCTTTAAAATTCACACGAATTTAG						3.22	0.622	-1.609	652.7	417.3	5.19e-05	0.5782	-1.7294	501.476	288.916	1.4e-08
A_33_P3286002	TATTCCGGGGACTCGCACGTGAATTGGATGCCAAGGAATAACGGTGACCAGGAAAGGCGG						3.22	0.615	-1.625	319.4	199.9	8.23e-06	0.5821	-1.7179	213.947	124.509	4.89e-20
A_33_P3331080	GTCATTGGGGTCAGTTCAGAAGAAACTCTTATTACCTGCCTGGAAATTGCCATGAGATAA						3.22	0.529	-1.889	401.1	208.7	4.48e-09	0.5912	-1.6913	293.454	172.196	2.35e-06
A_33_P3389599	AGAGAACTGTTGCTGTATTGGACACTTGCTGCCATCTACTTTCTTCTCTAGAATCCACTG	chr21:15,282,817-15,284,044	XM_001713927				3.22	0.516	-1.938	723.6	362	2.16e-07	0.5922	-1.6886	543.548	320.886	1.13e-12
A_33_P3332487	TGAAGATTTGCTGGTCCGAATACTTCAAGGAGGGTGAGAGAACTCTGTCAGTTGTTTTTT						3.22	0.615	-1.625	272.3	167.1	3.75e-16	0.5993	-1.6687	211.249	126.644	2.84e-16
A_23_P256244	CAGTGTCTACTGTCTTTTCTTATCCCACAGGTGGATTGTACACATAATGAGCATCATTGC						3.22	0.591	-1.693	245	140.3	4.51e-05	0.6068	-1.6479	186.233	112.27	3.34e-09
A_33_P3243929	CTAATGATGAGTACAACTAAATCTCAAATGGTTCAGAAATATGTGTGTGTGCTCGTATGT						3.22	0.476	-2.099	301.1	143.1	1.7e-31	0.618	-1.6182	185.584	114.659	6.07e-07
A_33_P3353125	AAATTCCCCACAGACAAAGCTTTCATCCTCATTAGGTGTTGGACTCAGCCTAACCGTCTA						3.22	0.662	-1.51	5647.2	3715.2	1e-07	0.6189	-1.6158	4583.79	2837.64	4.03e-12
A_33_P3286739	ATCTGTGGACTACTCCATCAGAATTGCCTCAGGTGGCTATTAAAATCCGAGTTCATGGAC						3.22	0.531	-1.883	35.2	18.1	5.89e-06	0.6192	-1.6151	29.9184	18.4115	1.41e-06
A_33_P3274642	GTACCCAAATCCTTTCGCAAATGGTTCGTGAACTACACAGATGAAATAAAATTTGTGAAA						3.22	0.663	-1.509	44.6	29.2	2.33e-05	0.6349	-1.5751	56.9512	36.1724	9.22e-09
A_32_P62211	TGTCTGGAAACATGATCCTTTCGCGTAAGTTTCTTTCTGAAAGCCACCAATCTTGACTGT						3.22	0.665	-1.503	259.5	173.2	4.45e-11	0.6397	-1.5632	248.854	158.217	6.93e-05
A_33_P3414917	CCGTACAGTGTCTTACCTATGGTTATGCTTTTATAACAATGTGCTAATAAAAGCATGGAT						3.22	0.634	-1.577	96.6	61.5	7.74e-12	0.644	-1.5528	71.0651	45.7915	1.65e-08
A_33_P3337977	GGAGGTTTTAGTCCTGGAAGGTAGATAATTTAGAAGAGGAATTTCCGTTATTCTTATGTA						3.22	0.579	-1.728	255.5	148.6	2.84e-15	0.6445	-1.5515	182.439	117.445	5.49e-09
A_33_P3278684	TTAACCACAGTGTTGAACTCCAGAGCCTCAGTAAACCGGACCAAGATCTCATTTGTGATG	chr1:201,869,056-201,869,115	XM_001716578				3.22	0.651	-1.535	2059.9	1329.5	2.16e-08	0.6464	-1.5469	2095.9	1356.57	7.99e-05
A_33_P3346552	GATGCGATGTGATTTCTGCCCAGTGCTCTGAATGTCAAAGTGAAGAAATTCAATGAAGCG	chrX:108,297,373-108,297,432	NR_003287	100008589	28S ribosomal RNA		3.12	2.01	2.01	6975.3	13959.8	1.37e-08	0.3627	-2.7574	5310.92	1981.66	2.71e-18
A_33_P3287195	CTGCATGGACCTTCCTGAGATGGTGGCAAGCTGCGTCAGTACACACATTAAGCCAGCATT	chr12:118,478,209-118,478,268	XM_001720330	100128895	hypothetical protein LOC100128895		3.12	1.565	1.565	89.6	141.4	3.53e-08	0.6343	-1.5764	49.4725	31.6087	2.65e-06
A_24_P215407	TTTTTTAATGTTTTTAATTCCCTTTTAACCCAGTGTACTAGGTCAATCAGGAGGCATCTG	chr11:118,620,920-118,620,979	NM_004397	DDX6	DEAD (Asp-Glu-Ala-Asp) box polypeptide 6	nucleotide binding (GO:0000166); cytoplasmic mRNA processing body (GO:0000932); RNA binding (GO:0003723); RNA helicase activity (GO:0003724); helicase activity (GO:0004386); protein binding (GO:0005515); ATP binding (GO:0005524); cytoplasm (GO:0005737); ATP-dependent helicase activity (GO:0008026); cytoplasmic stress granule (GO:0010494); hydrolase activity (GO:0016787)	3.12	1.622	1.622	243.6	393.1	6.68e-10	0.5824	-1.7171	223.125	129.758	1.52e-21
A_24_P100351	ATTACCACCGTTAACCCTCAATACAGCTCTGCTAGTAAGGGATTCGTCTCCCCAAATGAA	chrX:54,588,995-54,589,054	NM_019067	GNL3L	Guanine nucleotide binding protein-like 3 (nucleolar)-like	nucleotide binding (GO:0000166); GTP binding (GO:0005525); intracellular (GO:0005622); nucleus (GO:0005634); nucleolus (GO:0005730); ribosome biogenesis (GO:0042254)	3.12	1.569	1.569	2323	3619.7	2.16e-09	0.6341	-1.5769	1148.19	724.989	4.17e-10
A_33_P3414695	AATCTGTCTCCACTGTAGAAGAACAAGAGAATGAAACTCCACCTGCTACTTCGAGTGAGG	chr1:21,103,163-21,103,222	NM_016287	HP1BP3	Heterochromatin protein 1, binding protein 3	nucleosome (GO:0000786); DNA binding (GO:0003677); nucleus (GO:0005634); chromosome (GO:0005694); nucleosome assembly (GO:0006334)	3.12	1.686	1.686	2407.6	4040.2	2.88e-06	0.4446	-2.2493	1167.56	527.413	1.27e-11
A_33_P3249509	TGCAAACCGTTCCTTTGTGGGATTAGGACCAAGGGATCCTGCGGGCATTTATCAGGCACA	chr19:3,456,573-3,456,632	NM_205843	NFIC	Nuclear factor I/C (CCAAT-binding transcription factor)	negative regulation of transcription from RNA polymerase II promoter (GO:0000122); sequence-specific DNA binding transcription factor activity (GO:0003700); intracellular (GO:0005622); nucleus (GO:0005634); DNA replication (GO:0006260); regulation of transcription, DNA-dependent (GO:0006355); transcription from RNA polymerase II promoter (GO:0006366); positive regulation of transcription from RNA…	3.12	1.603	1.603	1088.5	1776.7	8.08e-05	0.6348	-1.5754	442.873	283.284	4.13e-05
A_33_P3209254	CAGTGTTTAGCCCTGAATGATTTTTGCTGCAATTTGAATTCTGTGCAACCACAGAGATTT	chr6:53,199,258-53,199,317		RPS16P5	ribosomal protein S16 pseudogene 5		3.12	1.588	1.588	46.1	74.3	1.9e-05	0.2743	-3.6462	24.6547	6.8042	2.21e-19
A_33_P3387145	GCCAATCAAACTAAGACCAAGGTCAATTGAAGTAGAAAATGACTTTCTGCCGGTAGAAAA	chrX:19,701,942-19,702,001	NM_031892	SH3KBP1	SH3-domain kinase binding protein 1	molecular_function (GO:0003674); protein binding (GO:0005515); nucleus (GO:0005634); nucleolus (GO:0005730); cytoplasm (GO:0005737); cytosol (GO:0005829); cytoskeleton (GO:0005856); plasma membrane (GO:0005886); focal adhesion (GO:0005925); endocytosis (GO:0006897); apoptotic process (GO:0006915); cell-cell signaling (GO:0007267); SH3 domain binding (GO:0017124); synaptosome (GO:0019717); extrins…	3.12	1.714	1.714	1114.3	1903.3	1.14e-11	0.5905	-1.6936	593.831	350.243	4.95e-20
A_33_P3479449	ATTAGAAAGCAGAGCAGGTCTCAAGATTCAATGAAACAATTGCCTGGAAGCTGGAAGATA	chr2:102,603,250-102,603,309		151438	Hypothetical protein LOC151438		3.11	2.548	2.548	35.7	88.7	5.42e-10	2.0694	2.0694	24.7602	51.5253	7.18e-07
A_33_P3300916	AAATATGTGCCATCTCTTTTAAAAAGCATTTGCCTCAATATAATGCTGTTTGCCTGTCAC	chr3:151,502,623-151,502,682	NR_026915	201651	similar to arylacetamide deacetylase (AADAC)		3.11	2.672	2.672	22.2	58.2	3.92e-14	4.1039	4.1039	21.154	86.7835	1.34e-15
A_33_P3687198	GCTCTTTTGTAAGAGGAATTTCATACCTTGGAGACGCTTTGTACATATTTGTAATGACTT	chr12:117,293,976-117,294,035		283454	Hypothetical protein LOC283454		3.11	3.675	3.675	32.9	120.4	0	5.1068	5.1068	23.9915	122.567	0
A_33_P3692979	GGACCTGAAGATGCTCTATTCATCCATTTGTGCTGATTAATAAAGTGAATTCTGAACATC	chr13:110,777,522-110,777,581		283485	hypothetical protein LOC283485		3.11	1.765	1.765	62.6	111	2.03e-17	1.6726	1.6726	42.6946	71.2124	1.95e-06
A_33_P3234472	GGATATTTGGACTGTTTCCAGTTTTCAGCCATTATAAATAAAGCCACTAGAAACATTTGC	chr20:48,931,397-48,931,456		284751	hypothetical LOC284751		3.11	1.906	1.906	352.8	674.6	6.55e-25	2.1712	2.1712	346.76	759.353	9.64e-12
A_33_P3411155	GCTACTTACCTTTAATTGCCAGCATTTGTAAATGATTGTGCAATCTTGTGTAATGGTCTT	chr4:100,557,757-100,557,816	XM_373030	285556	hypothetical protein LOC285556		3.11	2.37	2.37	44.2	103.5	6.43e-06	2.8501	2.8501	30.6838	87.4176	2.22e-25
A_33_P3630785	GGACCCTATTTGAAGACTATGTTGTAATATCAAACAATACAAGGAAGCACGTTATACAGA	chr8:22,941,020-22,941,079		286059	hypothetical protein LOC286059		3.11	4.264	4.264	4.6	22.2	3.79e-05	2.9444	2.9444	7.2939	21.4863	6.03e-29
A_33_P3295458	CTGGGGCTTCCATCTTAATTTATTCTCAATAATAAAGACTTCATGATGATCTCTGCAGGA	chr22:42,354,887-42,354,946	NR_024355	339674	hypothetical LOC339674		3.11	1.632	1.632	49.2	82.6	6.14e-06	2.03	2.03	34.5154	70.0266	2.96e-22
A_24_P68908	CATCATATTGTAATCGTCTTATTTGCTAGTTTTCTTCCTTACTGTGAGTGACTAACAGTC	chr3:185,698,542-185,698,601		344887	Similar to hCG2041270		3.11	1.809	1.809	526.1	947.7	2.62e-18	2.7817	2.7817	360.972	1006.79	1.97e-38
A_33_P3726064	GGGTCTTTGACCTTATTTGGAAAAAGCGTCTTTACAAATGTAAGTGACCTTATTTGGAAA	chr2:231,849,123-231,849,182		348761	Hypothetical protein LOC348761		3.11	3.976	3.976	4.4	19.2	7.52e-06	2.3243	2.3243	6.7097	15.7991	3.12e-07
A_33_P3780311	TGGATGACATTTTGGTGGCTCCGTGTTACATTCACCAGACTGTACAAGTTTTGAGCCCAA	chrX:12,921,157-12,921,216		349408	hypothetical LOC349408		3.11	1.756	1.756	33.9	59.6	7.19e-14	2.9063	2.9063	23.0754	67.2612	4.31e-26
A_32_P74409	ATGGCTGAAGGCATTTATTTAACGATCTTTTTACCTGGATATGTCTGTGAGGCTCCTGAA	chr11:43,965,338-43,965,397	NM_001145033	387763	hypothetical protein LOC387763		3.11	2.162	2.162	10335.2	23799	1.04e-06	1.883	1.883	8439.68	15907.6	1.29e-09
A_33_P3442605	ATGTTCAATCTCTCTTAAGAAAGTCCAAATAAATTTTTCATTTCAGAGAGTGGAATTTTC	chr8:23,088,374-23,088,433		389641	Hypothetical gene supported by AK124295		3.11	1.659	1.659	112.5	187.8	2.91e-13	2.1713	2.1713	75.3749	163.609	1.68e-32
A_23_P50646	ACTCACTCCCCCTGAAAAGCTATCTGAACAGAGGAAGATAATGTAGTGTGAAGTCCCCAT	chr19:44,086,139-44,086,198	XM_001129773	390940	Similar to R28379_1	phospholipase inhibitor activity (GO:0004859); extracellular region (GO:0005576)	3.11	1.724	1.724	133.4	232.8	2.1e-10	1.9564	1.9564	111.852	220.077	9.64e-14
A_32_P62963	TGGCGTGGACCTGAGCTGCATCCTGAATGAGATGCGCAACCAGTACGAGCAGATGGCAAA	chr17:16,734,486-16,734,545	NR_029392	400578	keratin 16 pseudogene		3.11	1.751	1.751	52.2	91.4	9.16e-19	1.7227	1.7227	58.9611	101.651	1.12e-13
A_33_P3313617	CACAGCTAGTAAATGTATCAAAGCTGTCTTCATCACTTAGTGGAATCCACAATGATTATT	chr1:89,890,381-89,890,440	NR_003133	400759	interferon-induced guanylate-binding protein 1 pseudogene		3.11	2.377	2.377	25	59.4	2.6e-29	3.306	3.306	16.171	55.4292	5.7e-08
A_33_P3308232	CCCCTTGTCTATCTATCATGAGACTGTACACGTAAGAAGCAAAAAACTAGTAACATTTAA	chrY:19,687,089-19,687,148	NR_002161	401630	hypothetical LOC401630		3.11	2.938	2.938	21.5	60.9	4.27e-09	2.2945	2.2945	20.0379	45.9371	1.02e-19
A_33_P3824237	ATTCTGCTCCCCGAATTCTCGAGGAGACTGATTTGAGTGATAATAAAACTCCAGTCTCCC	chr10:81,979,351-81,979,410		439990	Hypothetical gene supported by BC009626; BC048265		3.11	1.988	1.988	142	286.4	5.7e-16	2.1291	2.1291	131.633	286.328	1.52e-08
A_24_P256063	CTCAGGACCATTCCAAGATCATGGCAGACATCCAGGCCCAATATAACGAGCTGTCTCGGA	chr6:112,683,148-112,683,207	XR_019231	442249	similar to keratin 18		3.11	1.899	1.899	1004	1981.8	6.21e-07	1.7955	1.7955	987.838	1775.26	2.95e-17
A_33_P3229107	CACCGCAGATGGGAACCTTAATCTTTCTTTTCTAAAATTGATGCTATGAAAATTTGCGTT	chr1:209,605,792-209,605,851	NM_001104548	642587	NPC-A-5		3.11	1.927	1.927	86	163.6	7.03e-07	2.0339	2.0339	56.9616	116.997	8.43e-12
A_24_P896205	GAAGTCCTGTTTGTGAACTCAACGTTTCCCCGGCTTTTCCATTAAACTTTACCCCAAATC	chr17:59,470,819-59,470,878	XM_944447	645722	hypothetical LOC645722		3.11	1.614	1.614	757	1257.8	3.46e-05	1.8852	1.8852	600.731	1134.27	1.18e-20
A_24_P709377	GCAAAGAACGCCACAAAACAGTGAGCTCAACTTCTTGAAAGTCATAATGTGTTGCTAAGT	chr2:114,024,248-114,024,307	NR_015377	654433	Hypothetical LOC654433		3.11	1.589	1.589	94.8	153	1.6e-07	1.7356	1.7356	80.1146	140.424	2.26e-05
A_33_P3346032	GCCTTCTGCAAACCAAACCCTTATTCCTTTTTGTTCTTCATAAAAATGGTTGAAGTCATT	chr15:30,115,879-30,115,938	XR_041976	727808	hypothetical protein LOC727808		3.11	1.728	1.728	263.8	465.8	4.89e-08	1.7787	1.7787	181.141	322.238	2.74e-22
A_33_P3400993	CTGTCTAAGACATTTTTAGTGGAAGTATTTATCTCTGGCATCCAATAAGACCTTTAAGGA	chr1:219,608,506-219,608,565	XM_001127601	728510	hypothetical LOC728510		3.11	3.105	3.105	27.1	82.6	3.43e-17	3.2581	3.2581	21.9379	71.998	3.38e-22
A_33_P3781394	CTGTGCTACTCTCTTCACCTCTCTGAGTCTGTAAAGGATTATTTAAGAATTAAATGAAAC	chr5:77,654,638-77,654,697	XR_078316	728769	Hypothetical protein LOC728769		3.11	1.664	1.664	1920.9	3269.9	1.79e-07	1.769	1.769	1518.13	2686.58	3.33e-23
A_33_P3334250	CTTATTAAGCTAAGAGCTAAAATATCCATCCTTGCTTAGTTTTGATAAGATTGTGTGGCC	chr5:38,843,623-38,843,682	XM_001127504	729989	hypothetical LOC729989		3.11	1.648	1.648	52.2	84.1	6.15e-06	1.8971	1.8971	44.3243	84.2081	6.93e-06
A_33_P3330079	CACTGTACCTGACCTCTTACAGTGATCTATAGATCTATAGATGTTTGTTGATGAGTTAAT	chr11:123,306,328-123,306,387	XR_078445	100128242	similar to GRAM domain containing 1B		3.11	2.017	2.017	34.2	69.4	1.01e-16	2.9994	2.9994	25.4077	76.8767	1.83e-20
A_33_P3390950	TTGGAAAATGAGCTCATGCCGTTGGTGTAACCACCATTCCTGCCCCCATGCCACTCTGCC	chr8:144,824,106-144,824,165		100128338	hypothetical LOC100128338; hCG_1995004		3.11	2.073	2.073	88.9	184.5	8.41e-34	2.7542	2.7542	74.9111	206.36	8.15e-18
A_33_P3361584	AAAGCTTCAACCATGGAAACAAGCAAGCAGTCAAGGAGAAGCCAGAAGAAAAGCTCTGGA	chr19:4,449,885-4,449,944		100130930	hypothetical LOC100130930		3.11	1.611	1.611	204.9	327	5.38e-09	1.5428	1.5428	164.615	255.703	2.06e-05
A_33_P3632937	TACCATGTTGCGTGCTGGGTGTTTTAGCATTTTTATAAATCATCTTAATCTTTGTTCTGG	chr11:880,867-880,926		100131262	hypothetical LOC100131262		3.11	1.658	1.658	1113.6	1889.2	3.97e-07	1.7583	1.7583	696.522	1222.07	4.5e-11
A_32_P56249	TGGGGCTGCTTGGTTTTCAGATTTGCTTAGGCTCCATTCATAAATACAGATGGCACACTT	chr12:109,490,164-109,490,223	XM_001714181	100131733	hypothetical LOC100131733		3.11	3.894	3.894	20	80.5	2.48e-25	5.9418	5.9418	15.049	89.6037	1.81e-39
A_33_P3289391	CCGGCGCCCCGGCTCCATCGCGCCCGGCGAAAGGAAGGAAGGAAGGGACGAAGGAAGGGA	chr3:33,155,528-33,155,587	XM_001717089	100132168	hypothetical LOC100132168		3.11	1.767	1.767	302.7	533.3	2.37e-08	1.8356	1.8356	302.947	561.331	1.55e-10
A_24_P359091	ATGAAGCAATTGGTAAGTCTAAGCATTGAGAAAAAACATTATTTTTCCCAGCTCCATTGC	chr9:43,028,316-43,028,375	XM_001720993	100132955	similar to Putative uncharacterized protein C21orf15		3.11	1.777	1.777	58.1	103.4	2.53e-22	1.7027	1.7027	61.8915	105.213	6.75e-11
A_33_P3287883	TTTTGGACTCAGTGCCTACCCATCTCCTGGCGGCCTTGGTCGGCCCACAGCTTCCTCAAG	chr1:228,158,950-228,159,009	NR_028327	100133331	hypothetical LOC100133331		3.11	1.72	1.72	168.9	288.6	3.78e-13	1.9285	1.9285	151.757	293.713	4.8e-12
A_33_P3216272	CTTTGTGTCCACCCCTAAAATCAGCATATTGATCTATTACTTTTCTAGGTATTGATGGAA	chr9:42,844,423-42,844,481	NR_024443	100133920	Hypothetical protein LOC100133920		3.11	1.825	1.825	920.1	1744.2	1.78e-06	1.7429	1.7429	731.485	1274.44	2.37e-17
A_24_P631848	TCAAGACTGACAACGCCTCACGCCCACCCGAAAACGTTTACATGGCTTCCTTGTCTCTTT	chr1:17,200,364-17,200,423	XM_002342041	100288891	hypothetical protein LOC100288891		3.11	1.518	1.518	53.2	81.8	4.71e-06	1.6098	1.6098	57.2844	92.1934	2.14e-09
A_23_P384698	CACCTCACTTGACAAGGAGATACAAAACTATCAGTTCATAGACACCATCTGATAGGGAAC	chr3:10,046,661-10,046,720	XM_002345631	100293611	hypothetical protein LOC100293611		3.11	1.808	1.808	429.1	786.9	1.88e-10	1.8584	1.8584	352.627	662.818	2.02e-08
A_23_P116898	CTTGTTCTTCACGGTTCTGCAAGATGTCCCAGTAAGAGATCTGAAACCAGCCATAGTGAA	chr12:9,221,359-9,221,418	NM_000014	A2M	Alpha-2-macroglobulin	negative regulation of complement activation, lectin pathway (GO:0001869); serine-type endopeptidase inhibitor activity (GO:0004867); protein binding (GO:0005515); extracellular region (GO:0005576); extracellular space (GO:0005615); acute-phase response (GO:0006953); response to nutrient (GO:0007584); response to carbon dioxide (GO:0010037); growth factor binding (GO:0019838); enzyme binding (GO:…	3.11	4.027	4.027	200.3	802.9	0	3.1848	3.1848	137.65	438.154	5.77e-29
A_23_P10559	GGAAGTTGGGTGATTTTAAGTTATTGTTGCCAAAGAGATGTAAAGTTTATTGTTGCTTCG	chr17:79,091,195-79,091,254	NM_001080395	AATK	Apoptosis-associated tyrosine kinase	nucleotide binding (GO:0000166); protein serine/threonine kinase activity (GO:0004674); protein tyrosine kinase activity (GO:0004713); protein binding (GO:0005515); ATP binding (GO:0005524); cytoplasm (GO:0005737); mitochondrion (GO:0005739); apoptotic process (GO:0006915); membrane (GO:0016020); integral to membrane (GO:0016021); transferase activity (GO:0016740); protein autophosphorylation (GO…	3.11	1.584	1.584	56.2	90.3	1.05e-07	1.7875	1.7875	51.1272	91.6609	7.61e-09
A_33_P3367984	ATACAAGTTTGTCAGCTTTGGCATGACTGTTTGTCTCGAAAACCAATAAACTCAAAGTTT	chr2:215,796,277-215,796,336	NM_173076	ABCA12	ATP-binding cassette, sub-family A (ABC1), member 12	nucleotide binding (GO:0000166); ATP binding (GO:0005524); lipid transport (GO:0006869); membrane (GO:0016020); integral to membrane (GO:0016021); ATPase activity (GO:0016887); cellular homeostasis (GO:0019725)	3.11	2.145	2.145	35.5	75.4	6.54e-15	2.3103	2.3103	23.5131	54.3691	6.53e-27
A_23_P364324	ACAATCACTGATAGCTTTGTTGTGAGCAATTTTGATTCCCATGTATCACATGAATTACAC	chr7:48,686,854-48,686,913	NM_152701	ABCA13	ATP-binding cassette, sub-family A (ABC1), member 13	nucleotide binding (GO:0000166); ATP binding (GO:0005524); transport (GO:0006810); membrane (GO:0016020); integral to membrane (GO:0016021); ATPase activity (GO:0016887)	3.11	3.448	3.448	104.5	356.2	2.57e-08	3.2306	3.2306	86.0367	279.592	2.86e-16
A_23_P160940	TGCAGCAGAAAACAAACACACGAGGAGCATGCAGCGAATTCAGAAAGAGGTCTTTCAGAA	chr1:94,458,621-94,458,680	NM_000350	ABCA4	ATP-binding cassette, sub-family A (ABC1), member 4	nucleotide binding (GO:0000166); phospholipid-translocating ATPase activity (GO:0004012); transporter activity (GO:0005215); ATP binding (GO:0005524); phospholipid transporter activity (GO:0005548); membrane fraction (GO:0005624); integral to plasma membrane (GO:0005887); phospholipid transfer to membrane (GO:0006649); transport (GO:0006810); visual perception (GO:0007601); phototransduction, vis…	3.11	1.604	1.604	33.9	54.3	5.37e-09	2.244	2.244	29.9659	67.1789	1.37e-17
A_33_P3374623	TTCTTGTACTTCTCCAAGGACCAGGGGAAGGACGAGGACACCGAAGAGCAGAAGGAGGCA	chr19:1,065,272-1,065,331	NM_019112	ABCA7	ATP-binding cassette, sub-family A (ABC1), member 7	Golgi membrane (GO:0000139); nucleotide binding (GO:0000166); transporter activity (GO:0005215); ATP binding (GO:0005524); phospholipid transporter activity (GO:0005548); intracellular (GO:0005622); endosome (GO:0005768); Golgi apparatus (GO:0005794); plasma membrane (GO:0005886); transport (GO:0006810); phagocytosis (GO:0006909); endosome membrane (GO:0010008); integral to membrane (GO:0016021);…	3.11	1.563	1.563	121.5	191.5	3.11e-09	2.0043	2.0043	149.792	306.823	1.8e-09
A_23_P118615	TGATGGTTTATAAGTTGCCAGTGGAAGATGTGCAACCTTTAGCCCAAGCTTTCTTCAAAT	chr17:66,865,850-66,865,909	NM_007168	ABCA8	ATP-binding cassette, sub-family A (ABC1), member 8	nucleotide binding (GO:0000166); ATP binding (GO:0005524); plasma membrane (GO:0005886); transport (GO:0006810); integral to membrane (GO:0016021); ATPase activity (GO:0016887); ATPase activity, coupled to transmembrane movement of substances (GO:0042626)	3.11	2.928	2.928	5.2	15.4	5.11e-10	4.2575	4.2575	3.2013	13.3804	1.33e-18
A_23_P82523	GTCACTGCCTAATAAATATAGCACTAAAGTAGGAGACAAAGGAACTCAGCTCTCTGGTGG		NM_000927	ABCB1	ATP-binding cassette, sub-family B (MDR/TAP), member 1	nucleotide binding (GO:0000166); transporter activity (GO:0005215); protein binding (GO:0005515); ATP binding (GO:0005524); membrane fraction (GO:0005624); nucleus (GO:0005634); plasma membrane (GO:0005886); focal adhesion (GO:0005925); transport (GO:0006810); xenobiotic-transporting ATPase activity (GO:0008559); cell surface (GO:0009986); integral to membrane (GO:0016021); hydrolase activity (GO…	3.11	2.964	2.964	15.1	48.8	3.83e-18	3.7472	3.7472	9.5692	33.1393	4.16e-25
A_23_P24774	CATCCTGAGTGCAGACCTGGTGATCGTCCTGAAGCGGGGTGCCATCCTTGAGTTCGATAA	chr11:17,414,602-17,414,661	NM_000352	ABCC8	ATP-binding cassette, sub-family C (CFTR/MRP), member 8	nucleotide binding (GO:0000166); receptor activity (GO:0004872); ATP binding (GO:0005524); carbohydrate metabolic process (GO:0005975); potassium ion transport (GO:0006813); sulfonylurea receptor activity (GO:0008281); potassium ion transmembrane transporter activity (GO:0015079); membrane (GO:0016020); integral to membrane (GO:0016021); ATPase activity (GO:0016887); ATPase activity, coupled to t…	3.11	2.073	2.073	10.9	22.4	8.38e-07	2.0145	2.0145	9.3046	19.0611	4.55e-05
A_24_P355626	CACAGGGATGCCAGTTGTATTTGTGGGATTTCACCCATTATTAATAAAACCTATATTTAT	chr11:119,033,297-119,033,356	NM_022169	ABCG4	ATP-binding cassette, sub-family G (WHITE), member 4	nucleotide binding (GO:0000166); ATP binding (GO:0005524); endosome (GO:0005768); transport (GO:0006810); membrane (GO:0016020); integral to membrane (GO:0016021); ATPase activity (GO:0016887); cholesterol efflux (GO:0033344); protein homodimerization activity (GO:0042803); positive regulation of cholesterol biosynthetic process (GO:0045542); protein heterodimerization activity (GO:0046982)	3.11	1.898	1.898	27.5	53.8	5.11e-07	2.2812	2.2812	26.89	61.2676	5.71e-13
A_23_P315933	ATTTGGGCACAGAAGGACTCAGACAGGCACTGTGTGGGCACGAGGTTTTACAGGGGTGGT	chr7:73,150,464-73,150,523	NM_148912	ABHD11	abhydrolase domain containing 11	molecular_function (GO:0003674); cellular_component (GO:0005575); biological_process (GO:0008150); hydrolase activity (GO:0016787)	3.11	1.641	1.641	1409.4	2348.3	1.6e-08	1.5507	1.5507	1354.38	2099.56	3.83e-14
A_23_P142075	TTTGCTGAGTTCCGGGGTGCAATGGGGGAGGGAGGGAGGGAAAGCTTCCTCCTAAATCAA	chr19:11,685,525-11,685,584	NM_001611	ACP5	Acid phosphatase 5, tartrate resistant	acid phosphatase activity (GO:0003993); iron ion binding (GO:0005506); lysosome (GO:0005764); cytosol (GO:0005829); immune response (GO:0006955); ferrous iron binding (GO:0008198); ferric iron binding (GO:0008199); integral to membrane (GO:0016021); dephosphorylation (GO:0016311); hydrolase activity (GO:0016787); response to cytokine stimulus (GO:0034097); bone resorption (GO:0045453); metal ion …	3.11	4.456	4.456	528.8	2420.8	2.26e-33	5.0139	5.0139	419.466	2110.51	7.2e-39
A_24_P46130	TGTGCTCTATTACCATTATGGATAAAGATGAGATGGTTTCTAGAGATGGTTTCTACTGGC	chr3:132,077,343-132,077,402	NM_001099	ACPP	Acid phosphatase, prostate	acid phosphatase activity (GO:0003993); extracellular region (GO:0005576); lysosome (GO:0005764); lysosomal membrane (GO:0005765); membrane (GO:0016020); integral to membrane (GO:0016021); hydrolase activity (GO:0016787)	3.11	2.209	2.209	27.8	64.6	8.19e-07	2.6937	2.6937	18.215	49.4152	2.02e-08
A_23_P54488	AGAGTTGGGTCCCACGATGAAACTGAAACGGCTCACAGTTTTGGAGAAGTACAAAGGTAT		NM_015162	ACSBG1	Acyl-CoA synthetase bubblegum family member 1	very long-chain fatty acid metabolic process (GO:0000038); nucleotide binding (GO:0000166); long-chain fatty acid metabolic process (GO:0001676); long-chain fatty acid-CoA ligase activity (GO:0004467); ATP binding (GO:0005524); cytoplasm (GO:0005737); endoplasmic reticulum (GO:0005783); microsome (GO:0005792); lipid metabolic process (GO:0006629); metabolic process (GO:0008152); cytoplasmic membr…	3.11	2.054	2.054	512.5	1044.6	2.06e-19	1.6431	1.6431	413.194	682.683	3.55e-06
A_33_P3217983	CTGCTCTACCTTACCCACAGATAACACATGTTGTTTCTACTTGTAAATGTAAAGTCTTTA	chr10:114,188,056-114,188,115	NM_203380	ACSL5	Acyl-CoA synthetase long-chain family member 5	nucleotide binding (GO:0000166); magnesium ion binding (GO:0000287); long-chain fatty acid-CoA ligase activity (GO:0004467); ATP binding (GO:0005524); mitochondrion (GO:0005739); mitochondrial outer membrane (GO:0005741); mitochondrial inner membrane (GO:0005743); peroxisome (GO:0005777); endoplasmic reticulum (GO:0005783); endoplasmic reticulum membrane (GO:0005789); microsome (GO:0005792); lipi…	3.11	2.904	2.904	400.2	1173.2	9.9e-27	4.1089	4.1089	367.459	1504.54	7.71e-44
A_33_P3422404	AGAGCGTTGCTTTGATCTGGGAGCGCGATGAGCCTGGAACGGAAGTGAGGATCACCTACA	chr20:25,028,722-25,028,781	NM_032501	ACSS1	Acyl-CoA synthetase short-chain family member 1	nucleotide binding (GO:0000166); acetate-CoA ligase activity (GO:0003987); protein binding (GO:0005515); ATP binding (GO:0005524); mitochondrion (GO:0005739); mitochondrial matrix (GO:0005759); acetyl-CoA biosynthetic process (GO:0006085); metabolic process (GO:0008152); AMP binding (GO:0016208); ligase activity (GO:0016874)	3.11	1.894	1.894	16.9	32.1	4.1e-11	1.6397	1.6397	16.9237	27.9274	2.88e-05
A_24_P945113	GGTGTTCCAGGGTCGAAATTACACTTCTCGTACCTGGAGACGCTGTTTGTGGGAGCACTG	chr12:52,317,034-52,317,093	NM_000020	ACVRL1	Activin A receptor type II-like 1	nucleotide binding (GO:0000166); magnesium ion binding (GO:0000287); angiogenesis (GO:0001525); in utero embryonic development (GO:0001701); protein serine/threonine kinase activity (GO:0004674); receptor activity (GO:0004872); transforming growth factor beta-activated receptor activity (GO:0005024); protein binding (GO:0005515); ATP binding (GO:0005524); cytoplasm (GO:0005737); plasma membrane (…	3.11	4.653	4.653	3.6	17.1	7.6e-10	5.5642	5.5642	3.313	18.957	1.94e-11
A_33_P3216458	AAATTCAAGCCCTAAATATGAGCAGCTGTCCACTCGATTCCAAGGGTAAAGTCTGTTCGG	chr2:207,459,562-207,459,621	NM_003812	ADAM23	ADAM metallopeptidase domain 23	metalloendopeptidase activity (GO:0004222); integrin binding (GO:0005178); protein binding (GO:0005515); extracellular region (GO:0005576); plasma membrane (GO:0005886); integral to plasma membrane (GO:0005887); proteolysis (GO:0006508); cell adhesion (GO:0007155); central nervous system development (GO:0007417); metallopeptidase activity (GO:0008237); zinc ion binding (GO:0008270)	3.11	1.503	1.503	116.7	174.8	1.87e-11	1.7463	1.7463	90.9323	158.799	6.04e-25
A_23_P342138	GTTGGGTCTCCTTCTTCTTCACCACAAAAACAGGCTCTAAGAAATCATGTTACTAAAAAA	chr9:18,910,193-18,910,252	NM_001040272	ADAMTSL1	ADAMTS-like 1	metalloendopeptidase activity (GO:0004222); extracellular region (GO:0005576); proteinaceous extracellular matrix (GO:0005578); peptidase activity (GO:0008233); metallopeptidase activity (GO:0008237); zinc ion binding (GO:0008270)	3.11	1.847	1.847	1836	3380.5	6.8e-24	1.8274	1.8274	1355.17	2479.29	9.25e-07
A_24_P362317	ATAATCACTTGTAAAAATTGTCAGTGCTTGAAGCTGTTTCCTTTACTCACATTGAAGGGA	chr1:154,554,730-154,554,789	NM_001111	ADAR	Adenosine deaminase, RNA-specific	DNA binding (GO:0003677); double-stranded RNA binding (GO:0003725); double-stranded RNA adenosine deaminase activity (GO:0003726); intracellular (GO:0005622); nucleus (GO:0005634); nucleolus (GO:0005730); cytoplasm (GO:0005737); mRNA processing (GO:0006397); zinc ion binding (GO:0008270); base conversion or substitution editing (GO:0016553); hydrolase activity (GO:0016787); gene silencing by RNA …	3.11	1.552	1.552	17693.6	27675	2.33e-09	1.739	1.739	15287.3	26614.8	1.6e-17
A_33_P3413905	GAACTCGGAGGTGAGCTCCTCTCACCACTCTCTTGAATAAAGCTTTTCTCACCATTTTAA	chr22:50,924,807-50,924,866	NM_024866	ADM2	Adrenomedullin 2	hormone activity (GO:0005179); extracellular region (GO:0005576); G-protein coupled receptor signaling pathway (GO:0007186)	3.11	2.208	2.208	314.1	740.9	1.46e-06	2.3676	2.3676	285.24	674.585	3.45e-25
A_33_P3310189	AACTAACTACTGTGTGAGGAATTGGTCCATGTGCAATAAATACCAATGAAGCACAATCAA	chr10:115,806,608-115,806,667	NM_000684	ADRB1	Adrenergic, beta-1-, receptor	positive regulation of heart rate by epinephrine-norepinephrine (GO:0001996); positive regulation of the force of heart contraction by epinephrine-norepinephrine (GO:0001997); diet induced thermogenesis (GO:0002024); vasodilation by norepinephrine-epinephrine involved in regulation of systemic arterial blood pressure (GO:0002025); receptor activity (GO:0004872); G-protein coupled receptor activit…	3.11	2.147	2.147	38.4	81.9	5.41e-09	2.8742	2.8742	30.8184	89.0335	3.26e-15
A_23_P145024	CTCTTATTTGCTCACACGGGGTATTTTAGGCAGGGATTTGAGGAGCAGCTTCAGTTGTTT	chr5:148,208,080-148,208,139	NM_000024	ADRB2	Adrenergic, beta-2-, receptor, surface	diet induced thermogenesis (GO:0002024); vasodilation by norepinephrine-epinephrine involved in regulation of systemic arterial blood pressure (GO:0002025); desensitization of G-protein coupled receptor protein signaling pathway by arrestin (GO:0002032); receptor activity (GO:0004872); G-protein coupled receptor activity (GO:0004930); adrenergic receptor activity (GO:0004935); beta2-adrenergic re…	3.11	1.581	1.581	30.7	49.2	1.84e-05	2.1813	2.1813	21.3623	46.4753	2.95e-40
A_23_P157299	ACAGTAGAGACCTACACAGTGAACTTTGGGGACTTCTGAGATCAGCGTCCTACCAAGACC	chr7:44,153,822-44,153,881	NM_001129	AEBP1	AE binding protein 1	skeletal system development (GO:0001501); sequence-specific DNA binding transcription factor activity (GO:0003700); carboxypeptidase activity (GO:0004180); metallocarboxypeptidase activity (GO:0004181); extracellular region (GO:0005576); nucleus (GO:0005634); cytoplasm (GO:0005737); proteolysis (GO:0006508); cell adhesion (GO:0007155); muscle organ development (GO:0007517); zinc ion binding (GO:0…	3.11	1.917	1.917	2256	4317	4.68e-13	3.0325	3.0325	2513.15	7607.04	0
A_33_P3421243	GGAAGAGAAGACAAAACGAGTCTTTCATTCGGTGTGAACTTTTCTCTTTAATTTTAACTG	chr4:74,321,349-74,321,408	NM_001134	AFP	Alpha-fetoprotein	ovulation from ovarian follicle (GO:0001542); liver development (GO:0001889); copper ion binding (GO:0005507); extracellular region (GO:0005576); extracellular space (GO:0005615); cytoplasm (GO:0005737); transport (GO:0006810); response to organic substance (GO:0010033); nickel cation binding (GO:0016151); sexual reproduction (GO:0019953); pancreas development (GO:0031016); organ regeneration (GO…	3.11	1.584	1.584	254.5	402.1	3.25e-15	1.9596	1.9596	184.728	364.93	1.42e-08
A_23_P103720	AACCGTCTGAGTCTTGTGCTCTTCAAGACAAAACAGATTGCGTCGCTGACAAGTTCTCAA	chr1:15,900,096-15,900,155	NM_024758	AGMAT	Agmatine ureohydrolase (agmatinase)	mitochondrion (GO:0005739); spermidine biosynthetic process (GO:0008295); agmatinase activity (GO:0008783); putrescine biosynthetic process (GO:0009446); hydrolase activity (GO:0016787); manganese ion binding (GO:0030145); metal ion binding (GO:0046872)	3.11	1.644	1.644	145.8	244	2.13e-10	1.7379	1.7379	103.299	179.376	1.06e-31
A_23_P31407	CTCCTCAATCTGGTTTATGAAACAACTGACAAACACCTTTCTCCTGATGGCCAGTATGTC		NM_006408	AGR2	Anterior gradient homolog 2 (Xenopus laevis)	protein binding (GO:0005515); extracellular region (GO:0005576); endoplasmic reticulum (GO:0005783); mucus secretion (GO:0070254)	3.11	2.683	2.683	605.4	1601.3	4.37e-14	2.3876	2.3876	458.708	1099.23	4.23e-12
A_23_P257231	AGAGCAAAGTATAACAGGTGCCTTCACTTTTGAGACTTAGTGCCTTAAAATATGTATTCT	chr4:109,663,266-109,663,325	NM_031279	AGXT2L1	alanine-glyoxylate aminotransferase 2-like 1	cellular_component (GO:0005575); mitochondrion (GO:0005739); cellular amino acid metabolic process (GO:0006520); alanine-glyoxylate transaminase activity (GO:0008453); transferase activity (GO:0016740); pyridoxal phosphate binding (GO:0030170)	3.11	1.992	1.992	148.8	290.9	9.36e-05	2.8567	2.8567	124.217	354.902	8.95e-25
A_23_P23155	GATTCGTCCTACGATTCTGAACCTGTGCCAATAATACCATTATGTGCCATGTACTGACCC	chr1:4,842,908-4,842,967	NM_018836	AJAP1	Adherens junctions associated protein 1	protein binding (GO:0005515); plasma membrane (GO:0005886); adherens junction (GO:0005912); cell adhesion (GO:0007155); integral to membrane (GO:0016021); basolateral plasma membrane (GO:0016323); apical plasma membrane (GO:0016324); cell junction (GO:0030054)	3.11	3.515	3.515	11.4	39.6	2.18e-21	4.248	4.248	8.4294	36.5776	1.59e-05
A_23_P93641	ATCACAGTGAACTTAGTCCTGTTATAGACGAGAATCGAGGTGCTGTTTTAGACATTTATT	chr7:134,225,939-134,225,998	NM_020299	AKR1B10	Aldo-keto reductase family 1, member B10 (aldose reductase)	aldo-keto reductase (NADP) activity (GO:0004033); protein binding (GO:0005515); cellular_component (GO:0005575); cytoplasm (GO:0005737); cellular aldehyde metabolic process (GO:0006081); digestion (GO:0007586); steroid metabolic process (GO:0008202); oxidoreductase activity (GO:0016491); oxidation-reduction process (GO:0055114)	3.11	2.465	2.465	332	821.2	4.38e-40	2.8177	2.8177	215.003	605.717	1.58e-38
A_33_P3380992	AAATTGAGTGATGAGGAGATGGCAACCATACTCAGCTTCAACAGAAACTGGAGGGCCTTT	chr7:134,262,468-134,262,527	NM_001080538	AKR1B15	aldo-keto reductase family 1, member B15		3.11	1.717	1.717	323.9	564	1.52e-10	2.1745	2.1745	245.537	536.882	1.99e-17
A_23_P83098	GGAGAGTACGGTTTCCATGAATATACAGAGGTCAAAACAGTCACAGTGAAAATCTCTCAG	chr9:75,516,136-75,516,195	NM_000689	ALDH1A1	Aldehyde dehydrogenase 1 family, member A1	retinal dehydrogenase activity (GO:0001758); aldehyde dehydrogenase (NAD) activity (GO:0004029); Ras GTPase activator activity (GO:0005099); androgen binding (GO:0005497); cytoplasm (GO:0005737); cytosol (GO:0005829); cellular aldehyde metabolic process (GO:0006081); oxidoreductase activity (GO:0016491); oxidation-reduction process (GO:0055114)	3.11	2.188	2.188	13.7	30.1	1e-09	3.8097	3.8097	8.5586	32.5205	1.54e-15
A_23_P205959	ATATAGACACTAACCTTGATAGTGATACGTTAGAGGGTTCCTATTCTTCCATTGTACGAT	chr15:101,456,503-101,456,562	NM_000693	ALDH1A3	Aldehyde dehydrogenase 1 family, member A3	kidney development (GO:0001822); optic cup morphogenesis involved in camera-type eye development (GO:0002072); aldehyde dehydrogenase [NAD(P)+] activity (GO:0004030); cytoplasm (GO:0005737); oxidoreductase activity (GO:0016491); nucleus accumbens development (GO:0021768); pituitary gland development (GO:0021983); response to drug (GO:0042493); retinoic acid metabolic process (GO:0042573); retinal…	3.11	1.949	1.949	5786.4	11251.2	4.33e-27	2.3806	2.3806	4010.33	9554.53	7.86e-34
A_23_P258887	TTCGGGCCTGTCATGATCATCTCTCGGTTTGCTGATGGGGACTTGGATGCCGTGCTGTCT		NM_012190	ALDH1L1	Aldehyde dehydrogenase 1 family, member L1	acyl carrier activity (GO:0000036); catalytic activity (GO:0003824); cytoplasm (GO:0005737); one-carbon metabolic process (GO:0006730); methyltransferase activity (GO:0008168); biosynthetic process (GO:0009058); 10-formyltetrahydrofolate catabolic process (GO:0009258); formyltetrahydrofolate dehydrogenase activity (GO:0016155); oxidoreductase activity (GO:0016491); hydroxymethyl-, formyl- and rel…	3.11	3.705	3.705	28.4	105.8	3.68e-22	4.6365	4.6365	26.2926	122.692	8.89e-19
A_23_P36753	AAATGATCCTTGCGTGCTGAATATCTGAAAAGAGAAATTTTTCCTACAAAATCTCTTGGG	chr12:112,247,448-112,247,507	NM_000690	ALDH2	Aldehyde dehydrogenase 2 family (mitochondrial)	liver development (GO:0001889); aldehyde dehydrogenase (NAD) activity (GO:0004029); aldehyde dehydrogenase [NAD(P)+] activity (GO:0004030); mitochondrion (GO:0005739); mitochondrial matrix (GO:0005759); carbohydrate metabolic process (GO:0005975); alcohol metabolic process (GO:0006066); electron carrier activity (GO:0009055); oxidoreductase activity (GO:0016491); response to progesterone stimulus…	3.11	1.947	1.947	1578	3065.7	1.92e-29	1.7647	1.7647	1342.2	2371.67	1.67e-06
A_23_P207213	AAGTCACTGAAAGAGTTCTACGGGGAAGATGCTAAGAAATCCCGGGACTATGGAAGAATC		NM_000691	ALDH3A1	Aldehyde dehydrogenase 3 family, memberA1	aldehyde dehydrogenase (NAD) activity (GO:0004029); aldehyde dehydrogenase [NAD(P)+] activity (GO:0004030); cytoplasm (GO:0005737); endoplasmic reticulum (GO:0005783); cytosol (GO:0005829); cellular aldehyde metabolic process (GO:0006081); alcohol dehydrogenase (NADP+) activity (GO:0008106); oxidoreductase activity (GO:0016491); oxidation-reduction process (GO:0055114)	3.11	1.715	1.715	17	29.8	8.98e-05	1.7808	1.7808	18.1292	32.0912	3.36e-08
A_23_P108734	CGGGTTGTGAATGGGCAGTTTTCCGATTGGCACATCCTGGAGTAATAACTCGAATTGAAA	chr2:3,744,966-3,745,025	NM_018436	ALLC	Allantoicase	allantoicase activity (GO:0004037); hydrolase activity (GO:0016787)	3.11	2.212	2.212	4.3	9.5	1.83e-23	2.9063	2.9063	4.5191	12.8391	2.49e-07
A_32_P440768	TGCCCTGTGAGTACCTTTGACCCAGCATGGTAGAGAACAGCGTGACCATCTGAGAGGCCT	chr17:6,803,299-6,803,358	NR_002710	ALOX12P2	arachidonate 12-lipoxygenase pseudogene 2		3.11	1.568	1.568	33.5	52.3	1.03e-08	1.8113	1.8113	31.7192	57.3912	5.28e-13
A_23_P256504	ACGGTAACAACTTCGTCACAGAAAAGGAGTGTCTGCAGACCTGCCGAACTGTGGCGGCCT		NM_001633	AMBP	Alpha-1-microglobulin/bikunin precursor	serine-type endopeptidase inhibitor activity (GO:0004867); transporter activity (GO:0005215); extracellular region (GO:0005576); microsome (GO:0005792); plasma membrane (GO:0005886); transport (GO:0006810); cell adhesion (GO:0007155); female pregnancy (GO:0007565); protein-chromophore linkage (GO:0018298); calcium channel inhibitor activity (GO:0019855); IgA binding (GO:0019862); heme binding (GO…	3.11	1.813	1.813	72	132.5	9.17e-11	2.0701	2.0701	73.2673	151.742	2.28e-24
A_23_P51787	GGAATTTCTCATGAGGAGAAAGTAAAGTTTCTGGGCGACAATTACCTTGAGGAAGGCCCT		NM_000036	AMPD1	adenosine monophosphate deaminase 1 (isoform M)	AMP deaminase activity (GO:0003876); purine base metabolic process (GO:0006144); nucleotide metabolic process (GO:0009117); purine ribonucleoside monophosphate biosynthetic process (GO:0009168); hydrolase activity (GO:0016787)	3.11	9.088	9.088	41	409.6	9.44e-13	9.6533	9.6533	11.3533	103.057	3.04e-13
A_23_P325690	GACCTGAGAACCTGGACCCTGGAATCAGCATGGATGAGACCAGAGGAGGTATGGATGGAA	chr1:145,568,429-145,568,488	NM_144698	ANKRD35	Ankyrin repeat domain 35		3.11	1.921	1.921	210.3	404.1	7.91e-33	2.2517	2.2517	179.922	406.098	1.07e-17
A_23_P258483	ACTCCCTAAATAAGCACTTAGAATATTTGGGTGTGCATATTAAGTCTGTGAATTTCTGTG	chr5:55,395,793-55,395,852	NM_024669	ANKRD55	Ankyrin repeat domain 55		3.11	4.388	4.388	4.9	23.1	2.26e-07	4.2418	4.2418	5.7848	26.7306	1.96e-05
A_24_P87036	ATGAGTGATCTAAATTTGCAGCAATGATACTAAACAACTCTCTGAAATTTCTCAAGCACC	chr11:70,035,233-70,035,292	NM_018043	ANO1	Anoctamin 1, calcium activated chloride channel	ion channel activity (GO:0005216); intracellular calcium activated chloride channel activity (GO:0005229); calcium ion binding (GO:0005509); cytoplasm (GO:0005737); plasma membrane (GO:0005886); ion transport (GO:0006811); chloride transport (GO:0006821); multicellular organismal development (GO:0007275); open tracheal system development (GO:0007424); integral to membrane (GO:0016021); chloride i…	3.11	2.166	2.166	211.4	456.4	1.15e-07	2.521	2.521	182.513	462.421	5.92e-26
A_32_P105549	GGCAACTGAGACTGGGTACCTGGAGATTCTGAAGTGCCTTTGCTGTGGTTTTCAAAATAA	chr10:47,158,006-47,158,065	NM_001630	ANXA8L2	Annexin A8-like 2	calcium ion binding (GO:0005509); calcium-dependent phospholipid binding (GO:0005544)	3.11	3.159	3.159	116.9	369.2	5.03e-22	3.9162	3.9162	83.052	325.896	0
A_23_P103617	TTCTTTAAAATCCCTTAATTTTCCCATCTCAAAATTATATCTGTACCTGGGTCATCCAGC	chr1:150,967,943-150,968,002	NM_003568	ANXA9	Annexin A9	phosphatidylserine binding (GO:0001786); calcium ion binding (GO:0005509); phospholipid binding (GO:0005543); calcium-dependent phospholipid binding (GO:0005544); cytosol (GO:0005829); cell surface (GO:0009986); acetylcholine receptor activity (GO:0015464); cell-cell adhesion (GO:0016337); protein homodimerization activity (GO:0042803)	3.11	2.866	2.866	26.1	75.4	0	3.0869	3.0869	20.3157	62.7716	0
A_24_P87931	ACAGCGGCTCCACTACAGACCCAGCCCCAGGTTCAATGTCCTCCGAAGAATGAAGTCTTT	chr22:36,663,090-36,663,149	NM_145343	APOL1	Apolipoprotein L, 1	chloride channel activity (GO:0005254); protein binding (GO:0005515); extracellular region (GO:0005576); extracellular space (GO:0005615); lipid metabolic process (GO:0006629); chloride transport (GO:0006821); lipid transport (GO:0006869); steroid metabolic process (GO:0008202); cholesterol metabolic process (GO:0008203); lipid binding (GO:0008289); cytolysis (GO:0019835); intrinsic to membrane (…	3.11	1.683	1.683	2540.3	4394	5.48e-06	2.0521	2.0521	2942.35	6031.3	9.75e-13
A_24_P416997	AAGAAATTTCCTTTAGACTAACGAATATATTGGGGGGAGGAATAGAGGGGAGGTGTGCAG	chr22:36,536,936-36,536,995	NM_145641	APOL3	apolipoprotein L, 3	signal transducer activity (GO:0004871); lipid transporter activity (GO:0005319); extracellular region (GO:0005576); cytoplasm (GO:0005737); lipid transport (GO:0006869); inflammatory response (GO:0006954); lipid binding (GO:0008289); lipoprotein metabolic process (GO:0042157); positive regulation of I-kappaB kinase/NF-kappaB cascade (GO:0043123)	3.11	2.442	2.442	275.6	680.7	5.87e-24	3.0934	3.0934	235.926	730.188	0
A_24_P7594	TGCTTTTAACTTCCCCACCATGTTGCACCTAAAGCTTTGGAGTTTTCCTGTGATTAGTGT	chr22:36,063,762-36,063,821	NM_030641	APOL6	Apolipoprotein L, 6	lipid transporter activity (GO:0005319); extracellular region (GO:0005576); cytoplasm (GO:0005737); lipid transport (GO:0006869); lipid binding (GO:0008289); lipoprotein metabolic process (GO:0042157)	3.11	1.966	1.966	145.1	284.3	3.08e-23	2.6171	2.6171	111.236	292.846	4.32e-22
A_23_P84154	AATGCATTGAAGCTGTTGAGAAAAGAGGTCTAGATGTTGATGGAATATATCGAGTTAGTG		NM_018460	ARHGAP15	Rho GTPase activating protein 15	GTPase activator activity (GO:0005096); protein binding (GO:0005515); intracellular (GO:0005622); cytoplasm (GO:0005737); signal transduction (GO:0007165); regulation of cell shape (GO:0008360); membrane (GO:0016020); extrinsic to membrane (GO:0019898); Rac GTPase activator activity (GO:0030675)	3.11	1.672	1.672	115.4	192	4.65e-05	2.4542	2.4542	53.0464	129.769	7.15e-21
A_23_P422933	ACCATTCCTACTATCTGTGTTCCCTTAGATACTCCTGTAATTCTTAATGTGAATAGTTTG	chr11:110,448,064-110,448,123	NM_020809	ARHGAP20	Rho GTPase activating protein 20	GTPase activator activity (GO:0005096); intracellular (GO:0005622); signal transduction (GO:0007165)	3.11	2.327	2.327	14.8	35	1.88e-08	4.2713	4.2713	9.6243	41.0492	3.6e-21
A_23_P142974	CATCTCTGAGACACAGGGGCAGAAAATGACATTCATCTTTTGAGTCCTCATCCATGGAGT	chr2:69,053,721-69,053,780	NM_001007231	ARHGAP25	Rho GTPase activating protein 25	GTPase activator activity (GO:0005096); intracellular (GO:0005622); signal transduction (GO:0007165)	3.11	1.897	1.897	308.8	615.1	9.48e-06	1.9553	1.9553	249.042	486.288	4.29e-25
A_33_P3228305	CATGTGGTTGGTTTATGTGACAATCCCTATGAAATGAGTGGACGTATGATTTTTGAATTA	chr5:142,608,490-142,608,549	NM_015071	ARHGAP26	Rho GTPase activating protein 26	GTPase activator activity (GO:0005096); Rho GTPase activator activity (GO:0005100); protein binding (GO:0005515); cellular_component (GO:0005575); intracellular (GO:0005622); cytoplasm (GO:0005737); cytoskeleton (GO:0005856); focal adhesion (GO:0005925); signal transduction (GO:0007165); nervous system development (GO:0007399); cytoskeletal adaptor activity (GO:0008093); SH3 domain binding (GO:00…	3.11	2.072	2.072	1969	4012.8	2.8e-09	2.0921	2.0921	1401.94	2929.85	1.68e-14
A_23_P119254	AGGAACCATGTTGCCTTTCCTGTCAATCACAGCCACCTTCCTGTTATCTCCTAAATGGAT	chr19:14,230,638-14,230,697	NM_018154	ASF1B	ASF1 anti-silencing function 1 homolog B (S. cerevisiae)	chromatin (GO:0000785); protein binding (GO:0005515); nucleus (GO:0005634); chromatin assembly or disassembly (GO:0006333); nucleosome assembly (GO:0006334); multicellular organismal development (GO:0007275); spermatogenesis (GO:0007283); chromatin modification (GO:0016568); cell differentiation (GO:0030154); histone binding (GO:0042393)	3.11	1.635	1.635	1414.9	2412	9.21e-05	1.6939	1.6939	1448.79	2450.51	4.95e-24
A_23_P145694	GGACTGTGGGTAGATAGGGGAACAATGAGAGTCAACTCAGGCTAACTTGGGTTTGAAAAA	chr7:97,481,461-97,481,520	NM_001673	ASNS	Asparagine synthetase	nucleotide binding (GO:0000166); asparagine synthase (glutamine-hydrolyzing) activity (GO:0004066); ATP binding (GO:0005524); soluble fraction (GO:0005625); cytosol (GO:0005829); asparagine biosynthetic process (GO:0006529); glutamine metabolic process (GO:0006541); metabolic process (GO:0008152); cellular amino acid biosynthetic process (GO:0008652); ligase activity (GO:0016874); cellular respon…	3.11	1.809	1.809	7690.1	14355.2	2.45e-07	1.9419	1.9419	6047.34	11749	3.53e-29
A_33_P3314276	GGGGGCGGAGGATGGGAACTGGCTAGTGAGCACTGAAATATAAATTCTGAATCCTCTCCT	chr16:29,917,316-29,917,375	NM_181718	ASPHD1	Aspartate beta-hydroxylase domain containing 1	peptide-aspartate beta-dioxygenase activity (GO:0004597); membrane (GO:0016020); integral to membrane (GO:0016021); oxidoreductase activity (GO:0016491); oxidoreductase activity, acting on single donors with incorporation of molecular oxygen, incorporation of two atoms of oxygen (GO:0016702); peptidyl-amino acid modification (GO:0018193); integral to endoplasmic reticulum membrane (GO:0030176); o…	3.11	2.065	2.065	73.5	158	8.04e-09	2.3087	2.3087	79.4241	186.111	2.71e-10
A_33_P3846177	TCTTAGTTGTGTCTCTGCAATGCTGTGGGCACAAAGGAAGGGGCACCAGAGTCCCTGTGC	chr12:58,019,955-58,020,014	NM_001478	B4GALNT1	Beta-1,4-N-acetyl-galactosaminyl transferase 1	Golgi membrane (GO:0000139); ganglioside biosynthetic process (GO:0001574); (N-acetylneuraminyl)-galactosylglucosylceramide N-acetylgalactosaminyltransferase activity (GO:0003947); membrane fraction (GO:0005624); Golgi apparatus (GO:0005794); plasma membrane (GO:0005886); carbohydrate metabolic process (GO:0005975); glycosphingolipid metabolic process (GO:0006687); spermatogenesis (GO:0007283); i…	3.11	1.601	1.601	1392.2	2290.3	2.64e-05	1.5446	1.5446	1370.18	2115.24	2.85e-14
A_23_P10232	GCACATTTTTGCTTTTTAAGTAGCTGGTTCATTTTCTGAATTTCTCACATTCAGAGTTCC	chr4:102,995,573-102,995,632	NM_017935	BANK1	B-cell scaffold protein with ankyrin repeats 1	B cell activation (GO:0042113)	3.11	1.784	1.784	13.9	27.1	1.02e-06	2.1212	2.1212	9.6162	22.3155	5.98e-09
A_23_P213385	TCAATGCCAATCCTCCATTCTTCCTCTCCAGATATTTTTGGGAGTGACAAACATTCTCTC	chr5:17,276,590-17,276,649	NM_006317	BASP1	Brain abundant, membrane attached signal protein 1	transcription corepressor activity (GO:0003714); protein binding (GO:0005515); nucleus (GO:0005634); cytoplasm (GO:0005737); cytoskeleton (GO:0005856); plasma membrane (GO:0005886); promoter binding (GO:0010843); specific transcriptional repressor activity (GO:0016566); nuclear speck (GO:0016607); growth cone (GO:0030426); anchored to membrane (GO:0031225); cell projection (GO:0042995)	3.11	1.781	1.781	3817.9	6881.2	1.21e-12	2.2197	2.2197	3766.73	8432.97	1.58e-14
A_23_P370682	TGGAAGTTCAGTTTTGGTGTCTGCTTCAAGAGGGGGTTTTACACTCTGATTCCAGGACAA	chr11:64,755,572-64,755,631	NM_138456	BATF2	Basic leucine zipper transcription factor, ATF-like 2	sequence-specific DNA binding transcription factor activity (GO:0003700); protein binding (GO:0005515); nucleus (GO:0005634); regulation of transcription, DNA-dependent (GO:0006355); sequence-specific DNA binding (GO:0043565); protein dimerization activity (GO:0046983)	3.11	3.016	3.016	106.5	348.1	1.17e-08	3.8166	3.8166	104.111	397.601	1.32e-18
A_23_P382775	AGTCTGGGAGTGGGGAGGGATGGCCCAGCCTGTAAGATACTGTATATGCGCTGCTGTAGA	chr19:47,724,174-47,724,233	NM_014417	BBC3	BCL2 binding component 3	release of cytochrome c from mitochondria (GO:0001836); protein binding (GO:0005515); mitochondrion (GO:0005739); mitochondrial outer membrane (GO:0005741); apoptotic process (GO:0006915); induction of apoptosis (GO:0006917); activation of cysteine-type endopeptidase activity involved in apoptotic process (GO:0006919); negative regulation of growth (GO:0045926)	3.11	1.82	1.82	770	1438.3	5.62e-08	2.1074	2.1074	669.479	1410.88	3.49e-40
A_23_P127891	AGGTTCAAGAGGCTTGACATCATTGGCTGACACTTTCGAACACGTGATAGAAGAGCTGTT	chr11:27,679,900-27,679,959	NM_170735	BDNF	Brain-derived neurotrophic factor	ureteric bud development (GO:0001657); protein binding (GO:0005515); extracellular region (GO:0005576); anti-apoptosis (GO:0006916); negative regulation of neuroblast proliferation (GO:0007406); axon guidance (GO:0007411); axon target recognition (GO:0007412); learning or memory (GO:0007611); feeding behavior (GO:0007631); neuron recognition (GO:0008038); growth factor activity (GO:0008083); glut…	3.11	2.524	2.524	165.1	413.4	4.61e-15	2.9944	2.9944	117.377	353.517	7.44e-15
A_33_P3321205	TGATGCATGCCCTGCCAGTTAGTACTGTATTTTGCATTCATTAATAAAAGACACCGGTGG	chr14:101,003,490-101,003,549	NM_001159531	BEGAIN	Brain-enriched guanylate kinase-associated homolog (rat)	protein binding (GO:0005515); cytoplasm (GO:0005737); membrane (GO:0016020); extrinsic to membrane (GO:0019898)	3.11	3.243	3.243	137.5	451.5	1.39e-37	3.6095	3.6095	152.875	553.569	2.16e-15
A_23_P104996	TCAAAGAACCTTTGGAACAATCACCAACCAACATACACACTACACTCAAAGATCACATGG	chr11:61,730,281-61,730,340	NM_004183	BEST1	Bestrophin 1	ion channel activity (GO:0005216); chloride channel activity (GO:0005254); calcium ion binding (GO:0005509); membrane fraction (GO:0005624); cytosol (GO:0005829); plasma membrane (GO:0005886); ion transport (GO:0006811); visual perception (GO:0007601); integral to membrane (GO:0016021); basolateral plasma membrane (GO:0016323); transepithelial chloride transport (GO:0030321); chloride ion binding…	3.11	2.383	2.383	93	226.2	1.07e-18	3.2226	3.2226	103.006	332.614	0
A_33_P3245178	GGAGACCCCTGCTTCCTAAACTTACACATTTGTGGTGTACCTTTGTCGTAAACGTTTTGA	chrX:102,564,430-102,564,489	NM_032621	BEX2	Brain expressed X-linked 2	nucleus (GO:0005634); cytoplasm (GO:0005737); regulation of apoptotic process (GO:0042981); regulation of cell cycle (GO:0051726)	3.11	2.415	2.415	766.6	1905.3	2.53e-15	2.3894	2.3894	510.9	1220.85	0
A_23_P404667	TTTTCGTTTTTTCTAAAAGATGAATTCCTATGGCTCTGCAATTGTCACCGGTTAACTGTG	chr22:43,525,495-43,525,554	NM_001197	BIK	BCL2-interacting killer (apoptosis-inducing)	protein binding (GO:0005515); mitochondrial envelope (GO:0005740); induction of apoptosis (GO:0006917); spermatogenesis (GO:0007283); male gonad development (GO:0008584); endomembrane system (GO:0012505); membrane (GO:0016020); integral to membrane (GO:0016021); regulation of apoptotic process (GO:0042981)	3.11	1.804	1.804	38.2	71.9	4.12e-06	2.1476	2.1476	32.4775	70.0041	1.53e-17
A_23_P88630	TATGCATTCTCATAACAACCGAATCTCAATGTACATAGACCCTCTTTCTTGTTTGTCAGC	chr15:91,358,495-91,358,554	NM_000057	BLM	Bloom syndrome, RecQ helicase-like	regulation of cyclin-dependent protein kinase activity (GO:0000079); G2 phase of mitotic cell cycle (GO:0000085); nucleotide binding (GO:0000166); bubble DNA binding (GO:0000405); telomere maintenance (GO:0000723); double-strand break repair via homologous recombination (GO:0000724); DNA strand annealing activity (GO:0000739); chromosome, telomeric region (GO:0000781); lateral element (GO:0000800…	3.11	1.506	1.506	3894.2	5822.3	1.3e-06	1.5689	1.5689	3201.15	5030.05	1.75e-10
A_23_P54144	GGACACGAGACTGGTCCACCACAATGTGACACGGTGGGAAACTTTTGATGTGAGCCCTGC	chr14:54,417,318-54,417,377	NM_001202	BMP4	Bone morphogenetic protein 4	activation of MAPKK activity (GO:0000186); angiogenesis (GO:0001525); ovarian follicle development (GO:0001541); ureteric bud development (GO:0001657); branching involved in ureteric bud morphogenesis (GO:0001658); organ induction (GO:0001759); signal transducer activity (GO:0004871); cytokine activity (GO:0005125); protein binding (GO:0005515); extracellular region (GO:0005576); proteinaceous ex…	3.11	2.523	2.523	149.4	395.3	1.3e-10	3.1235	3.1235	143.015	446.702	0
A_23_P19723	CCACGTACCAAAGCCTTGTTGTGCTCCAACCAAATTAAATGCCATCTCTGTTCTGTACTT	chr6:55,620,401-55,620,460	NM_021073	BMP5	Bone morphogenetic protein 5	skeletal system development (GO:0001501); ossification (GO:0001503); cytokine activity (GO:0005125); protein binding (GO:0005515); cellular_component (GO:0005575); extracellular region (GO:0005576); extracellular space (GO:0005615); pattern specification process (GO:0007389); growth factor activity (GO:0008083); cell differentiation (GO:0030154); growth (GO:0040007); cartilage development (GO:005…	3.11	2.49	2.49	21.5	53.3	3.83e-22	2.8088	2.8088	14.2077	39.8899	2.07e-38
A_33_P3813818	CAGGTTTAGAGGTTATCAAATTTGTCCATGACCACATGAACTTGTAATTCCCAGTAAATA	chr1:65,765,366-65,765,425		BPA-1	Brain peptide A1		3.11	2.224	2.224	26.1	56.5	1.23e-07	1.6298	1.6298	24.899	40.5876	4.2e-06
A_23_P39465	TGCTCGGCTTTTCGCTTGAACATTCCCTTGATCTCATCAGTTCTGAGCGGGTCATGGGGC	chr19:17,514,054-17,514,113	NM_004335	BST2	Bone marrow stromal cell antigen 2	signal transducer activity (GO:0004871); Golgi apparatus (GO:0005794); plasma membrane (GO:0005886); integral to plasma membrane (GO:0005887); humoral immune response (GO:0006959); cell-cell signaling (GO:0007267); multicellular organismal development (GO:0007275); cell proliferation (GO:0008283); response to virus (GO:0009615); anchored to membrane (GO:0031225); B cell activation (GO:0042113); p…	3.11	1.591	1.591	28338.1	46240.5	6.71e-05	1.7469	1.7469	22502.9	39470.4	1.06e-05
A_33_P3356092	TCCACTTTGAGTGTCCAGAGCAGCAGAGCAGCCAGAAGGAGGAAAATAGTGAGGAATCGG	chr6:38,142,886-38,142,945	NM_052893	BTBD9	BTB (POZ) domain containing 9	protein binding (GO:0005515); cell adhesion (GO:0007155)	3.11	1.511	1.511	60.2	91.8	2.64e-07	1.7275	1.7275	45.9233	79.4215	7.62e-08
A_23_P135722	AGAGAGTTGACTTGTTTTACCTAAGAGGAGACAGAGGACAGATTCTGGTGATTTGTTTGA	chr4:75,675,838-75,675,897	NM_001729	BTC	Betacellulin	positive regulation of diuresis (GO:0003103); epidermal growth factor receptor binding (GO:0005154); extracellular region (GO:0005576); extracellular space (GO:0005615); soluble fraction (GO:0005625); plasma membrane (GO:0005886); growth factor activity (GO:0008083); positive regulation of cell proliferation (GO:0008284); integral to membrane (GO:0016021); negative regulation of apoptotic process…	3.11	2.53	2.53	71.4	180.9	1.4e-45	2.4341	2.4341	38.3611	94.3958	1.42e-18
A_23_P137139	CGGAAGTCCTGATGTATAGCAAGTTCAGCAGCAAATCTGACATTTGGGCTTTTGGGGTTT		NM_000061	BTK	Bruton agammaglobulinemia tyrosine kinase	nucleotide binding (GO:0000166); protein tyrosine kinase activity (GO:0004713); non-membrane spanning protein tyrosine kinase activity (GO:0004715); protein binding (GO:0005515); ATP binding (GO:0005524); phosphatidylinositol-3,4,5-trisphosphate binding (GO:0005547); nucleus (GO:0005634); cytoplasm (GO:0005737); I-kappaB kinase/NF-kappaB cascade (GO:0007249); mesoderm development (GO:0007498); zi…	3.11	1.724	1.724	128.2	224.1	2.71e-09	2.4888	2.4888	99.5242	253.971	4.54e-16
A_23_P63660	GACATTCACCTGTGTTCATGGGATGTATTGTTTCCACTCGTGTCCCTAAGGAGTGAGAAA	chr10:82,191,890-82,191,949	NM_032333	C10orf58	Chromosome 10 open reading frame 58	extracellular region (GO:0005576)	3.11	1.845	1.845	388.6	730.1	5.51e-10	1.8593	1.8593	255.42	474.885	1.17e-25
A_33_P3396886	TAAACTCCAAAGCTGAAGGGGAGGTGCTCCGGAAAAGCATTCTGAGCTTTTACATTCAGA	chr11:111,797,319-111,797,378	NM_080659	C11orf52	Chromosome 11 open reading frame 52		3.11	2.127	2.127	49.8	108.3	1.66e-14	1.8386	1.8386	37.5938	68.8191	6.9e-06
A_33_P3349870	CATTTATTTTATGAAAATAGTATTATGCAATATACATGAGATAATAGACTATTCTTTTTT	chr12:102,542,664-102,542,723		C12orf48	Chromosome 12 open reading frame 48	DNA binding (GO:0003677); nucleus (GO:0005634); cytoplasm (GO:0005737)	3.11	1.672	1.672	21.4	36.1	4.83e-08	2.3436	2.3436	19.535	45.7821	4.59e-31
A_23_P14302	TTGACGTTTTCCTCCCCTTCCTTTTGTGCAAGTTGGAAGTAGCAGTGTTCTAAAAGATGG	chr14:95,873,689-95,873,748	NR_026779	C14orf139	chromosome 14 open reading frame 139		3.11	2.254	2.254	1135.8	2584.5	1.17e-21	2.234	2.234	873.348	1951.02	6.02e-38
A_33_P3366301	GAAATCCACAGATCTGACACGCGGGAGTCCAATTTTCCCCATTAAAGAAAAATAACAATA	chr14:29,247,707-29,247,766	NR_026732	C14orf23	chromosome 14 open reading frame 23		3.11	1.896	1.896	617.6	1173.6	2.2e-26	2.3942	2.3942	527.508	1282.74	2.02e-11
A_23_P309973	AAAGCTCAAAACGTCTTTGAGAAAAAGTATCATCAAGTAGACGTCAGATTCCCAGCCGAG	chr14:65,054,910-65,054,969	NM_172365	C14orf50	Chromosome 14 open reading frame 50		3.11	1.562	1.562	16.4	25.5	1.17e-05	1.887	1.887	13.7931	25.9958	5.58e-12
A_32_P176911	GGACTCTGGAGATAAAACCTCATTGCAAGGCTACCTTTGCCACTGTATCTTAGCAGCTTT	chr14:102,198,716-102,198,775	NR_026774	C14orf72	chromosome 14 open reading frame 72		3.11	2.328	2.328	194.4	468.4	3.37e-11	2.7023	2.7023	175.293	474.242	2.59e-41
A_32_P183970	GCATTCAACAGCGAAGCGGCACAGCTGGTTTCCAGAACCGTCTCCCGGGATTAGACAGTT	chr15:41,064,286-41,064,345	NM_001130448	C15orf62	Chromosome 15 open reading frame 62	mitochondrion (GO:0005739)	3.11	3.417	3.417	7.3	26.2	3.79e-08	2.9291	2.9291	6.7914	20.7232	2.02e-05
A_23_P353717	TTCATAACTTTCGGCGAGACGTGGTGAGCCTCCTGGTGTAGAGTTCTTTTGTCTTTGTAT	chr16:11,445,384-11,445,443	NM_152308	C16orf75	Chromosome 16 open reading frame 75	DNA binding (GO:0003677); nucleus (GO:0005634); DNA replication (GO:0006260)	3.11	1.734	1.734	785.1	1365.7	9.46e-20	1.898	1.898	599.126	1141.3	4.79e-13
A_24_P33982	GTGGTGATAATCCTAATTCTGGCTTTTTGGGTACTGCCCAAATACAAAACAAGAAAAGCT		NM_001085423	C17orf60	Chromosome 17 open reading frame 60	membrane (GO:0016020); integral to membrane (GO:0016021)	3.11	2.306	2.306	134.8	310.9	0	2.4311	2.4311	85.1918	206.902	2.5e-37
A_23_P353667	TATTGCCTCACCATTTCCCACGTGAAGTCTGTATTGACATTCTCATAGACCTGGGATATT	chr19:4,772,269-4,772,328	NR_027148	C19orf30	chromosome 19 open reading frame 30		3.11	2.845	2.845	12.2	35.5	1.05e-13	3.6742	3.6742	9.1402	33.2946	8.16e-13
A_33_P3288754	GCACTGCAGGCCAAGCAGGGCAACCCCACACCCTTGACATAAAAGCATCTTGAAGCTTTT	chr19:51,300,962-51,301,021	NM_199249	C19orf48	Chromosome 19 open reading frame 48		3.11	1.719	1.719	1755.4	3148.4	9.63e-05	1.5446	1.5446	2081.46	3218.1	4.97e-13
A_23_P160537	CTCCCTTAAAAAGCCTGAGCTGTACAACAATCTGGATGTGACTCTGTTACCCTTTTCCCA	chr1:26,160,556-26,160,615	NM_024037	C1orf135	Chromosome 1 open reading frame 135		3.11	2.379	2.379	980.7	2399.5	2.97e-15	2.3861	2.3861	842.241	2010.49	6.52e-43
A_32_P41553	TCTTCTCTCCCAGCCTTATCTCCTAATCCATTGTTAAATCACCTGCCCCAATTCAGTAAA	chr1:156,316,711-156,316,770	NM_144627	C1orf182	Chromosome 1 open reading frame 182		3.11	1.548	1.548	107.3	169.8	8.82e-06	2.2629	2.2629	90.6388	205.584	5.76e-17
A_24_P109417	GACTGGGGACTGAGCCCAGGAGGTTTGCACAAGCCGGGCGATTTGTTTGTAACTAGCAGT	chr1:11,779,765-11,779,824	NM_198545	C1orf187	Chromosome 1 open reading frame 187	extracellular region (GO:0005576); multicellular organismal development (GO:0007275); axon guidance (GO:0007411); Wnt receptor signaling pathway (GO:0016055); dorsal spinal cord development (GO:0021516); commissural neuron differentiation in spinal cord (GO:0021528); forebrain development (GO:0030900); negative regulation of canonical Wnt receptor signaling pathway (GO:0090090)	3.11	1.533	1.533	77.7	121.9	5.16e-05	1.7442	1.7442	51.9246	91.1927	2.47e-05
A_33_P3400823	TATCGTCCATACCATTACTTCTTGTGAACAGTAACATGTCACTCCTCCTGGCAGGAAAGT	chr1:46,686,803-46,686,862	NM_001013615	C1orf190	Chromosome 1 open reading frame 190		3.11	1.729	1.729	148.5	261.2	3.39e-09	1.8309	1.8309	113.485	207.88	3.35e-23
A_23_P74778	AGAAGGCTGCTATGACTCTTTGGATGGGAGTCTGGCAAGAGGAAATTGGAAGATAAAATA	chr1:150,253,251-150,253,310	NM_024579	C1orf54	Chromosome 1 open reading frame 54	extracellular region (GO:0005576)	3.11	2.025	2.025	244.4	501	8.62e-18	2.1339	2.1339	211.102	451.772	1.11e-12
A_33_P3236558	TGATGCCCTTTCTCCTCAACCAGTGTGGATCCCTTCTCTATTACCTCACCTTGGCATCGA	chr1:32,686,735-32,686,794	NM_019118	C1orf91	Chromosome 1 open reading frame 91	membrane (GO:0016020); integral to membrane (GO:0016021)	3.11	1.541	1.541	803.9	1253.7	8.46e-07	1.8363	1.8363	623.657	1160.68	4.73e-07
A_23_P137366	CACCGACAAGAACTCACTACTGGGCATGGAGGGTGCCAACAGCATCTTTTCCGGGTTCCT	chr1:22,987,795-22,987,854	NM_000491	C1QB	Complement component 1, q subcomponent, B chain	extracellular region (GO:0005576); complement component C1 complex (GO:0005602); complement activation (GO:0006956); complement activation, classical pathway (GO:0006958); brain development (GO:0007420); aging (GO:0007568); response to organic substance (GO:0010033); protein homodimerization activity (GO:0042803); innate immune response (GO:0045087); response to glucocorticoid stimulus (GO:005138…	3.11	2.489	2.489	1176.1	3032.2	1.8e-12	3.5428	3.5428	1568.18	5552.47	0
A_23_P2492	GCCTTGCTAGAGGTAGAGTTTGATCATAGAATTGTGCTGGTCATACATTTGTGGTCTGAC	chr12:7,178,093-7,178,152	NM_001734	C1S	Complement component 1, s subcomponent	serine-type endopeptidase activity (GO:0004252); calcium ion binding (GO:0005509); extracellular region (GO:0005576); proteolysis (GO:0006508); complement activation, classical pathway (GO:0006958); peptidase activity (GO:0008233); glial cell differentiation (GO:0010001); innate immune response (GO:0045087); response to cAMP (GO:0051591)	3.11	2.102	2.102	2117.1	4411.8	1.18e-18	2.6022	2.6022	1477.37	3844.97	0
A_33_P3404601	TTGACAGATGTCAGGGAGGTGGTGACAGACCAGTTCCTATGCAGTGGGACCCAGGAGGAT	chr6:31,912,555-31,912,614	NM_000063	C2	Complement component 2	serine-type endopeptidase activity (GO:0004252); extracellular region (GO:0005576); extracellular space (GO:0005615); proteolysis (GO:0006508); complement activation, alternative pathway (GO:0006957); complement activation, classical pathway (GO:0006958); peptidase activity (GO:0008233)	3.11	1.851	1.851	261.2	481.9	2.56e-17	4.338	4.338	281.659	1223.65	0
A_23_P40295	AGAAAACGACTAATGTAACTATGCAGAGTTGTTTGGACTTCTTCCTGTGCCAGGTCCAAG	chr20:9,511,041-9,511,100	NM_012261	C20orf103	Chromosome 20 open reading frame 103	membrane (GO:0016020); integral to membrane (GO:0016021)	3.11	1.934	1.934	2525.8	4838.4	2.89e-08	1.5198	1.5198	1749.76	2661.86	1.47e-10
A_23_P309198	CTGCCCACACTTTCTCCGTGAAAGGAAAACAACTATGAGTCTGCCAAACGCATCTCAGAT	chr21:46,353,355-46,353,414	NR_027128	C21orf67	chromosome 21 open reading frame 67	endoplasmic reticulum (GO:0005783)	3.11	1.63	1.63	46.7	77.4	4.85e-07	1.5943	1.5943	44.8125	71.7874	2.33e-06
A_23_P101407	GTGCCGCTGTGCTGAGGAGAATTGCTTCATACAAAAGTCGGATGACAAGGTCACCCTGGA		NM_000064	C3	Complement component 3	positive regulation of type IIa hypersensitivity (GO:0001798); endopeptidase inhibitor activity (GO:0004866); receptor binding (GO:0005102); protein binding (GO:0005515); extracellular region (GO:0005576); extracellular space (GO:0005615); inflammatory response (GO:0006954); immune response (GO:0006955); complement activation, alternative pathway (GO:0006957); complement activation, classical pat…	3.11	2.101	2.101	772.6	1692.7	3.72e-09	2.7318	2.7318	746.541	2042.95	1.16e-32
A_23_P2431	AGTGAGGAGCTCACACGTTCCACCCACTGTCCCTCAAACAATGTCATTTCAGAAAGAAAT	chr12:8,211,348-8,211,407	NM_004054	C3AR1	Complement component 3a receptor 1	complement component C3a binding (GO:0001850); complement receptor mediated signaling pathway (GO:0002430); phosphatidylinositol phospholipase C activity (GO:0004435); receptor activity (GO:0004872); complement component C3a receptor activity (GO:0004876); G-protein coupled receptor activity (GO:0004930); C3a anaphylatoxin receptor activity (GO:0004943); plasma membrane (GO:0005886); integral to …	3.11	1.651	1.651	75.6	125.8	2.08e-11	1.5425	1.5425	61.9884	95.4945	8.92e-13
A_24_P340954	CAGAAAAGGGTAGCCCTGTACATTGCTGCTTTTTGTGGGTACATTGAACTCACTGAATGG	chr3:149,485,819-149,485,878	NM_001144960	C3orf16	Chromosome 3 open reading frame 16		3.11	5.302	5.302	2.9	14.2	5.64e-06	4.693	4.693	2.1621	10.1378	3.68e-10
A_23_P42282	GCTTTCCGCCTCTTTGAGACCAAGATCACCCAAGTCCTGCACTTCACCAAGGATGTCAAG		NM_001002029	C4B	complement component 4B (Chido blood group)	endopeptidase inhibitor activity (GO:0004866); protein binding (GO:0005515); extracellular region (GO:0005576); extracellular space (GO:0005615); inflammatory response (GO:0006954); complement activation, classical pathway (GO:0006958); innate immune response (GO:0045087)	3.11	1.905	1.905	1804.1	3476.8	5.69e-05	3.3909	3.3909	1992.85	6759.12	4.1e-38
A_33_P3240931	GCTGTCCCCTGGCTGCCTCTAACAAACATTTTATCAAAAATCAGCAAATAAATAAAAGTT	chr5:60,453,548-60,453,607	NM_001048249	C5orf43	Chromosome 5 open reading frame 43	membrane (GO:0016020); integral to membrane (GO:0016021)	3.11	1.507	1.507	818.1	1224.3	1.59e-08	2.1851	2.1851	663.363	1452.07	8.38e-19
A_33_P3350493	CCCTGGTTGCCACCAACTTGCTCCAAATCCAGCTCCTGAGACATTAAAGTCACTTCCTGT	chr6:35,747,269-35,747,328	NM_207409	C6orf126	Chromosome 6 open reading frame 126	extracellular region (GO:0005576); digestion (GO:0007586); enzyme activator activity (GO:0008047); lipid catabolic process (GO:0016042)	3.11	1.94	1.94	25.5	51.5	1.84e-05	2.0182	2.0182	27.7013	55.7921	1.57e-11
A_33_P3783812	ATGTGATGTGATTCATGTAACAAGTGCTTCTGCCTTAAACCCAGAGTCTGTGCCTTGGCT	chr8:142,182,820-142,182,879		C8orf60	chromosome 8 open reading frame 60		3.11	1.874	1.874	25.6	48.7	1.88e-09	1.5537	1.5537	24.5081	38.2244	7.89e-06
A_33_P3539223	TTTTACCTCAGAGAATCACAATCCTAGTCTATCTAGCTCCTCACCCAGCATATGAAGCGA	chr9:35,660,224-35,660,283	NM_032818	C9orf100	Chromosome 9 open reading frame 100	guanyl-nucleotide exchange factor activity (GO:0005085); Rho guanyl-nucleotide exchange factor activity (GO:0005089); intracellular (GO:0005622); regulation of Rho protein signal transduction (GO:0035023)	3.11	1.562	1.562	293.2	465.8	4.28e-06	1.7071	1.7071	282.402	482.385	5.17e-20
A_24_P687326	GGAAAACGAGCTAATTCCGTGCCGATGGAGGTGTTGATGGATGTCCACCACTCTCCACTT	chr9:115,881,596-115,881,655	NR_024366	C9orf109	chromosome 9 open reading frame 109		3.11	1.934	1.934	68.9	136.6	1.23e-09	2.1066	2.1066	76.9703	162.118	3.61e-15
A_32_P99347	GAGGACAGGTGGTGTACATGCATCTTTTCTGCAGCAGGCCCAGATCAGCTTTGCACATGG	chr9:115,867,240-115,867,299	NR_024376	C9orf110	chromosome 9 open reading frame 110		3.11	1.581	1.581	352.3	566	5.95e-09	1.8606	1.8606	238.139	443.686	3.9e-20
A_23_P83838	AGAAAAGGAAACTTTTGAGCTGCACCTTCAGTTTATCCTCAAAGCCTGCGTTGTTTGTCT	chr8:61,102,451-61,102,510	NM_004056	CA8	Carbonic anhydrase VIII	carbonate dehydratase activity (GO:0004089); protein binding (GO:0005515); cytoplasm (GO:0005737); one-carbon metabolic process (GO:0006730); zinc ion binding (GO:0008270); metal ion binding (GO:0046872); phosphatidylinositol-mediated signaling (GO:0048015)	3.11	1.961	1.961	80.9	156.8	3.29e-12	2.1191	2.1191	59.8733	126.57	4.43e-16
A_33_P3275846	TTGTTTGAAAACCGTGGGCTTGGGACTGTGAATTATTGCATGACATTCAAAAAGAAAAAA	chr19:13,317,280-13,317,339	NM_001127222	CACNA1A	calcium channel, voltage-dependent, P/Q type, alpha 1A subunit	sulfur amino acid metabolic process (GO:0000096); voltage-gated ion channel activity (GO:0005244); calcium ion binding (GO:0005509); calmodulin binding (GO:0005516); nucleus (GO:0005634); cytoplasm (GO:0005737); plasma membrane (GO:0005886); voltage-gated calcium channel complex (GO:0005891); glucose metabolic process (GO:0006006); ion transport (GO:0006811); calcium ion transport (GO:0006816); e…	3.11	1.609	1.609	625.4	995.5	2.4e-09	2.174	2.174	787.601	1720.15	3.04e-10
A_33_P3228612	CAGCCTGCACTTACTCTTCTATTAAGACCAGAAAATAAAATAATTTTCCGTTGAGTCACA	chr1:181,770,655-181,770,714	NM_000721	CACNA1E	Calcium channel, voltage-dependent, R type, alpha 1E subunit	voltage-gated ion channel activity (GO:0005244); voltage-gated calcium channel activity (GO:0005245); calcium ion binding (GO:0005509); plasma membrane (GO:0005886); voltage-gated calcium channel complex (GO:0005891); transport (GO:0006810); ion transport (GO:0006811); calcium ion transport (GO:0006816); synaptic transmission (GO:0007268); integral to membrane (GO:0016021); glucose homeostasis (G…	3.11	2.268	2.268	29	64.8	1.81e-07	2.4297	2.4297	27.0053	67.1586	3.97e-07
A_23_P202219	TTTTAAAAAACTGTTATCTTCTTGGCCAGGGGAAAGGACCACAAGGCAATCTGGGGTGTG	chr10:105,206,761-105,206,820	NM_015916	CALHM2	calcium homeostasis modulator 2	membrane (GO:0016020); integral to membrane (GO:0016021)	3.11	2.645	2.645	38.7	107.4	1.13e-09	2.7862	2.7862	37.1098	103.438	0
A_33_P3241204	GCAAGAATCTAAGTAAATCTGCCATGGGTTCTGGGTTCTAGATGTCAATTCTAAATAATA	chr10:105,232,589-105,232,648	NM_001129742	CALHM3	Calcium homeostasis modulator 3	membrane (GO:0016020); integral to membrane (GO:0016021)	3.11	5.164	5.164	11.9	75.3	2.92e-06	7.7549	7.7549	8.5629	67.1468	1.32e-17
A_23_P133536	GGATAACTTTGATTCACCCTATGACAAAGATGGATTGGTGACCCCTGAGGAGTTCATGAA		NM_144647	CAPSL	Calcyphosine-like	calcium ion binding (GO:0005509); cytoplasm (GO:0005737)	3.11	1.788	1.788	38.4	69.2	3.87e-12	1.7655	1.7655	32.4668	57.604	1.59e-05
A_24_P192805	GCTGGGACTCTCAGCAGGTCCAACATCTGGAAATCACCTTACTACACAAGATTCTCAAAT		NM_001007232	CARD17	Caspase recruitment domain family, member 17	cysteine-type endopeptidase activity (GO:0004197); cysteine-type endopeptidase inhibitor activity (GO:0004869); protein binding (GO:0005515); intracellular (GO:0005622); cytoplasm (GO:0005737); proteolysis (GO:0006508); peptidase inhibitor activity (GO:0030414); regulation of apoptotic process (GO:0042981)	3.11	1.547	1.547	185.4	286	1.51e-11	2.2539	2.2539	143.07	325.683	1.48e-09
A_23_P500433	CTGTTCTGTTTCACCATGTAACACACAATACATGCATGCATTGTATTAGTGTTAGAAAAC	chr9:139,258,443-139,258,502	NM_052813	CARD9	Caspase recruitment domain family, member 9	protein binding (GO:0005515); intracellular (GO:0005622); cytoplasm (GO:0005737); response to fungus (GO:0009620); response to muramyl dipeptide (GO:0032495); positive regulation of interleukin-6 production (GO:0032755); positive regulation of tumor necrosis factor production (GO:0032760); positive regulation of stress-activated MAPK cascade (GO:0032874); response to drug (GO:0042493); regulation…	3.11	2.093	2.093	47.8	100.1	2.1e-29	3.1277	3.1277	37.4797	117.114	2.16e-40
A_23_P202978	CTGTTCCTGTGATGTGGAGGAAATTTTCCGCAAGGTTCGATTTTCATTTGAGCAGCCAGA		NM_033292	CASP1	Caspase 1, apoptosis-related cysteine peptidase (interleukin 1, beta, convertase)	response to hypoxia (GO:0001666); cysteine-type endopeptidase activity (GO:0004197); protein binding (GO:0005515); extracellular region (GO:0005576); intracellular (GO:0005622); cytoplasm (GO:0005737); proteolysis (GO:0006508); apoptotic process (GO:0006915); induction of apoptosis (GO:0006917); signal transduction (GO:0007165); cell death (GO:0008219); peptidase activity (GO:0008233); cysteine-t…	3.11	2.105	2.105	1346.8	2828.7	7.93e-32	3.0718	3.0718	930.999	2859.8	7.13e-31
A_33_P3504659	CCTTGGGGCGTGGAAGGGCATTAGGAGTGTTTCATTTGATATGTGAATGCTCATAAAAAA	chr2:202,084,646-202,084,705	NM_032977	CASP10	Caspase 10, apoptosis-related cysteine peptidase	cysteine-type endopeptidase activity (GO:0004197); protein binding (GO:0005515); proteolysis (GO:0006508); induction of apoptosis (GO:0006917); peptidase activity (GO:0008233); induction of apoptosis by extracellular signals (GO:0008624); identical protein binding (GO:0042802); regulation of apoptotic process (GO:0042981); positive regulation of I-kappaB kinase/NF-kappaB cascade (GO:0043123)	3.11	1.983	1.983	167.5	339.9	1.07e-09	2.0065	2.0065	116.927	235.049	5.05e-12
A_33_P3338300	CCTCGGCACCTGGTTATTAAGAACTGAATATTTTTCCACTTGAATTTAGTGCTATTAGAA	chr1:10,696,758-10,696,817	NM_001079843	CASZ1	Castor zinc finger 1	DNA binding (GO:0003677); intracellular (GO:0005622); nucleus (GO:0005634); zinc ion binding (GO:0008270); metal ion binding (GO:0046872)	3.11	1.939	1.939	315.5	608.5	2.16e-22	2.3379	2.3379	223.662	525.68	1.9e-16
A_23_P52676	CCAGGCAGCCGTCATCGATGAGATTGTGGACACCACATTTGAGGCTGGAGAAGAGGACTT		NM_053054	CATSPER1	Cation channel, sperm associated 1	ciliary or flagellar motility (GO:0001539); voltage-gated ion channel activity (GO:0005244); voltage-gated calcium channel activity (GO:0005245); calcium ion binding (GO:0005509); protein binding (GO:0005515); plasma membrane (GO:0005886); cilium (GO:0005929); ion transport (GO:0006811); calcium ion transport (GO:0006816); multicellular organismal development (GO:0007275); spermatogenesis (GO:000…	3.11	2.609	2.609	35.9	98.4	6.16e-12	2.2787	2.2787	36.8191	83.878	9.25e-38
A_24_P369232	ACACCCCTACAGGTGCATACTGTTCTGCTTTTCCAATAAATACGAGCGGCGATTTCAACC	chr10:12,938,629-12,938,688	NM_031455	CCDC3	Coiled-coil domain containing 3	endoplasmic reticulum (GO:0005783)	3.11	1.926	1.926	124	239	5.22e-31	2.6105	2.6105	90.2051	235.436	1.59e-25
A_24_P136094	ACGGGGTCCCGGGGCAGGGCTGCAGTGAGGGGCTTCCGGCCAAGAGCCCAGGTCGGTCTC	chr14:91,739,100-91,739,159	NM_001080414	CCDC88C	Coiled-coil domain containing 88C	regulation of protein phosphorylation (GO:0001932); insoluble fraction (GO:0005626); Wnt receptor signaling pathway (GO:0016055); PDZ domain binding (GO:0030165); protein destabilization (GO:0031648); protein self-association (GO:0043621); protein homooligomerization (GO:0051260)	3.11	1.892	1.892	174.6	336	6.02e-09	3.183	3.183	136.864	435.58	0
A_23_P215484	AGCGGGCTGTGATATTCACTACCAAAAGAGGCAAGAAAGTCTGTACCCATCCAAGGAAAA		NM_006072	CCL26	Chemokine (C-C motif) ligand 26	positive regulation of endothelial cell proliferation (GO:0001938); extracellular region (GO:0005576); extracellular space (GO:0005615); chemotaxis (GO:0006935); inflammatory response (GO:0006954); immune response (GO:0006955); signal transduction (GO:0007165); cell-cell signaling (GO:0007267); chemokine activity (GO:0008009); positive regulation of cell migration (GO:0030335); positive regulatio…	3.11	2.804	2.804	325.3	937.1	4.69e-18	3.4718	3.4718	254.906	888.878	0
A_23_P152838	AGATGAGCTAGGATGGAGAGTCCTTGAACCTGAACTTACACAAATTTGCCTGTTTCTGCT	chr17:34,199,332-34,199,391	NM_002985	CCL5	Chemokine (C-C motif) ligand 5	chronic inflammatory response (GO:0002544); signal transducer activity (GO:0004871); receptor binding (GO:0005102); extracellular region (GO:0005576); extracellular space (GO:0005615); soluble fraction (GO:0005625); cytoplasm (GO:0005737); cellular calcium ion homeostasis (GO:0006874); exocytosis (GO:0006887); cellular component movement (GO:0006928); chemotaxis (GO:0006935); immune response (GO:…	3.11	2.329	2.329	9.6	22.6	2.96e-06	3.0614	3.0614	5.9286	18.0339	5.42e-09
A_33_P3401621	GAATCCCTAGTCCCCCTGTTTTCTGTTTCTTCTTGTGATTGCTGCCATAATTCTAAGTTA	chr5:68,473,872-68,473,931	NM_031966	CCNB1	Cyclin B1	G2/M transition of mitotic cell cycle (GO:0000086); mitotic prometaphase (GO:0000236); oocyte maturation (GO:0001556); protein binding (GO:0005515); cellular_component (GO:0005575); nucleus (GO:0005634); nucleoplasm (GO:0005654); cytoplasm (GO:0005737); centrosome (GO:0005813); cytosol (GO:0005829); mitosis (GO:0007067); mitotic metaphase plate congression (GO:0007080); anaphase-promoting complex…	3.11	1.635	1.635	2898.9	4770.8	5.1e-13	1.7097	1.7097	1757.03	3004.48	1.73e-13
A_23_P65757	TTGATTTTGTACATAGTCCTCTGGTCTATCTCATGAAACCTCTTCTCAGACCAGTTTTCT	chr15:59,417,139-59,417,198	NM_004701	CCNB2	Cyclin B2	in utero embryonic development (GO:0001701); protein binding (GO:0005515); membrane fraction (GO:0005624); nucleus (GO:0005634); cytosol (GO:0005829); cell cycle (GO:0007049); mitosis (GO:0007067); microtubule cytoskeleton (GO:0015630); growth (GO:0040007); T cell homeostasis (GO:0043029); thymus development (GO:0048538); cell division (GO:0051301)	3.11	1.606	1.606	23610	38254.8	2.16e-10	1.7012	1.7012	17562.5	29949.1	1.25e-14
A_23_P92860	TTCAGGACCTGCTTGGTCAGCTGCAGGTTGTAAATAGTGTACGATACTAGCATCTGGTAT	chr5:54,527,051-54,527,110	NM_021147	CCNO	Cyclin O	uracil DNA N-glycosylase activity (GO:0004844); nucleus (GO:0005634); nucleoplasm (GO:0005654); base-excision repair (GO:0006284); response to DNA damage stimulus (GO:0006974); metabolic process (GO:0008152); hydrolase activity, acting on glycosyl bonds (GO:0016798); depyrimidination (GO:0045008)	3.11	1.56	1.56	685.8	1088	7.2e-07	1.6609	1.6609	635.17	1056.11	5.81e-12
A_24_P148717	CTTTTCAAGTTGGGTGATATGTTGGTAGATTCTAATGGCTTTATTGCAGCGATTAATAAC	chr3:46,243,829-46,243,888	NM_001295	CCR1	Chemokine (C-C motif) receptor 1	receptor activity (GO:0004872); G-protein coupled receptor activity (GO:0004930); chemokine receptor activity (GO:0004950); protein binding (GO:0005515); plasma membrane (GO:0005886); integral to plasma membrane (GO:0005887); chemotaxis (GO:0006935); inflammatory response (GO:0006954); immune response (GO:0006955); cell adhesion (GO:0007155); cell surface receptor signaling pathway (GO:0007166); …	3.11	5.206	5.206	4.1	23.2	1.45e-07	5.2051	5.2051	2.1095	10.9728	4.87e-09
A_24_P328872	ATGTTTCTTAGCATTGTGATGATAAAGCTCATGATGAACTTTATCACTAGTTATGCCACC	chr5:10,265,930-10,265,989	NM_012073	CCT5	Chaperonin containing TCP1, subunit 5 (epsilon)	nucleotide binding (GO:0000166); protein binding (GO:0005515); ATP binding (GO:0005524); nucleus (GO:0005634); nucleolus (GO:0005730); cytoplasm (GO:0005737); cytosol (GO:0005829); chaperonin-containing T-complex (GO:0005832); protein folding (GO:0006457); response to virus (GO:0009615); unfolded protein binding (GO:0051082)	3.11	1.722	1.722	410.5	713	1.44e-13	1.9373	1.9373	287.776	558.506	1.8e-12
A_33_P3369844	CTACATGGGAACAAACAGATCGAACAGTTTTGAAGCTACTGTGTGTGTGAATGAACACTC	chrY:21,152,667-21,152,726	NM_013230	CD24	CD24 molecule	response to hypoxia (GO:0001666); cell activation (GO:0001775); regulation of cytokine-mediated signaling pathway (GO:0001959); response to molecule of bacterial origin (GO:0002237); pre-B cell differentiation (GO:0002329); leukocyte migration involved in inflammatory response (GO:0002523); immune response-regulating cell surface receptor signaling pathway (GO:0002768); positive regulation of T c…	3.11	3.076	3.076	1809.6	5584.1	2.67e-13	3.9359	3.9359	1649.92	6521.05	0
A_33_P3337485	ATCACTGACTGCTATCGCTGGGTCATCCATGCTGGGAGCAAGAGCCCAACAGAACCCATG	chr11:66,082,276-66,082,335	NM_020404	CD248	CD248 molecule, endosialin	molecular_function (GO:0003674); binding (GO:0005488); calcium ion binding (GO:0005509); proteinaceous extracellular matrix (GO:0005578); cytoplasm (GO:0005737); biological_process (GO:0008150); membrane (GO:0016020); integral to membrane (GO:0016021)	3.11	1.74	1.74	553.3	970.1	8.12e-12	2.6971	2.6971	597.89	1607.64	6.96e-33
A_23_P26771	ACCAAAGGGTCAGCAGGGAAAAGGAATGGCCGAGTGTCCATCAGGGACAGTCCTGCAAAC	chr17:72,540,878-72,540,937	NM_006678	CD300C	CD300c molecule	transmembrane signaling receptor activity (GO:0004888); plasma membrane (GO:0005886); integral to plasma membrane (GO:0005887); immune response (GO:0006955); cellular defense response (GO:0006968)	3.11	1.911	1.911	22.9	45.5	3.45e-05	2.1497	2.1497	19.5911	41.6383	7.91e-07
A_23_P167328	TGAAAAATCCTGAGGATTCATCTTGCACATCTGAGATCTGAGCCAGTCGCTGTGGTTGTT	chr4:15,850,185-15,850,244	NM_001775	CD38	CD38 molecule	response to hypoxia (GO:0001666); NAD+ nucleosidase activity (GO:0003953); receptor activity (GO:0004872); binding (GO:0005488); membrane fraction (GO:0005624); nucleus (GO:0005634); microsome (GO:0005792); plasma membrane (GO:0005886); signal transduction (GO:0007165); elevation of cytosolic calcium ion concentration (GO:0007204); female pregnancy (GO:0007565); metabolic process (GO:0008152); in…	3.11	2.191	2.191	27.3	60	7.41e-26	3.33	3.33	13.9235	47.0808	3.25e-13
A_33_P3298990	GCCTCAAAGCAACCATGGCCTACTTAAAAACCAAACCAAAAATAAAGAGTTTAGTTGAGG	chr11:60,895,260-60,895,319	NM_014207	CD5	CD5 molecule	glycoprotein binding (GO:0001948); receptor activity (GO:0004872); transmembrane signaling receptor activity (GO:0004888); scavenger receptor activity (GO:0005044); protein binding (GO:0005515); plasma membrane (GO:0005886); integral to plasma membrane (GO:0005887); cell recognition (GO:0008037); cell proliferation (GO:0008283); induction of apoptosis by extracellular signals (GO:0008624); extern…	3.11	2.451	2.451	32.4	78.2	1.53e-13	2.9239	2.9239	27.2686	79.8923	2.6e-37
A_33_P3243449	TGGGGCGTAGTGGTGGCAGGACAAGAGAAGGCATTGAGCTTTTTCTTTCATTTTCCTATT	chr19:6,585,867-6,585,926	NM_001252	CD70	CD70 molecule	integral to membrane of membrane fraction (GO:0000299); receptor binding (GO:0005102); cytokine activity (GO:0005125); tumor necrosis factor receptor binding (GO:0005164); protein binding (GO:0005515); extracellular space (GO:0005615); plasma membrane (GO:0005886); integral to plasma membrane (GO:0005887); induction of apoptosis (GO:0006917); immune response (GO:0006955); signal transduction (GO:…	3.11	2.461	2.461	6291.7	15771.6	3.28e-20	2.648	2.648	4323.39	11470.4	3.06e-36
A_23_P502312	TCCTGGACTTTTCCTCTCATGTCTTTGCTGCAGAACTGAAGAGACTAGGCGCTGGGGCTC	chr19:14,519,267-14,519,326	NM_078481	CD97	CD97 molecule	transmembrane signaling receptor activity (GO:0004888); G-protein coupled receptor activity (GO:0004930); calcium ion binding (GO:0005509); protein binding (GO:0005515); extracellular region (GO:0005576); extracellular space (GO:0005615); plasma membrane (GO:0005886); integral to plasma membrane (GO:0005887); cellular component movement (GO:0006928); inflammatory response (GO:0006954); immune res…	3.11	1.692	1.692	8626.1	15060.1	1.18e-05	1.5434	1.5434	7376.42	11377.5	1.49e-11
A_24_P397107	TGATGAATCATCACCGGTTGTCCCCTTATCTAACTCCATAAAAGTGGGAATTTCAAAAGA	chr3:48,199,124-48,199,183	NM_001789	CDC25A	Cell division cycle 25 homolog A (S. pombe)	regulation of cyclin-dependent protein kinase activity (GO:0000079); G1/S transition of mitotic cell cycle (GO:0000082); phosphoprotein phosphatase activity (GO:0004721); protein tyrosine phosphatase activity (GO:0004725); protein binding (GO:0005515); cellular_component (GO:0005575); intracellular (GO:0005622); nucleus (GO:0005634); nucleoplasm (GO:0005654); cytoplasm (GO:0005737); DNA replicati…	3.11	1.855	1.855	904.8	1705.5	2.51e-11	1.6872	1.6872	900.947	1528.37	6.39e-10
A_33_P3218450	TTAGTCCATATGGTTGGTTAATCAAGAGCCTTCTGGGTTTGGTTTGGTGGCATTAAATGG	chr17:38,459,354-38,459,413	NM_001254	CDC6	Cell division cycle 6 homolog (S. cerevisiae)	DNA replication checkpoint (GO:0000076); regulation of cyclin-dependent protein kinase activity (GO:0000079); nucleotide binding (GO:0000166); chromatin binding (GO:0003682); protein binding (GO:0005515); ATP binding (GO:0005524); nucleus (GO:0005634); nucleoplasm (GO:0005654); cytoplasm (GO:0005737); spindle (GO:0005819); cytosol (GO:0005829); DNA replication (GO:0006260); cell cycle (GO:0007049…	3.11	1.71	1.71	72	124.3	1.1e-13	1.9631	1.9631	50.16	99.0818	1.83e-10
A_23_P104651	TCACCAGATGATGCAGAGTTGAGATCATCATTGCAAAGTTCTCTGTTCCTGAGGAACTAA	chr11:64,844,996-64,845,055	NM_080668	CDCA5	Cell division cycle associated 5	G1/S transition of mitotic cell cycle (GO:0000082); chromatin binding (GO:0003682); protein binding (GO:0005515); nucleus (GO:0005634); cytoplasm (GO:0005737); cell cycle (GO:0007049); mitosis (GO:0007067); mitotic chromosome condensation (GO:0007076); mitotic metaphase plate congression (GO:0007080); cohesin complex (GO:0008278); cell division (GO:0051301); interphase of mitotic cell cycle (GO:0…	3.11	2.213	2.213	8604.5	19433.5	2.98e-17	1.8845	1.8845	7917.8	14917.3	7.59e-41
A_32_P25357	TATGAAAGACAGCAACCTCCTGGGTAAATCTGAATGAAAAACGTGCTAGTCTCTTTCATG	chr16:89,261,839-89,261,898	NM_004933	CDH15	Cadherin 15, type 1, M-cadherin (myotubule)	calcium ion binding (GO:0005509); protein binding (GO:0005515); plasma membrane (GO:0005886); cell adhesion (GO:0007155); homophilic cell adhesion (GO:0007156); integral to membrane (GO:0016021); neuromuscular junction (GO:0031594)	3.11	1.684	1.684	128.7	225.9	3.88e-05	1.9176	1.9176	136.938	265.49	3.48e-09
A_23_P84118	GAAGCTGGACACAGCTCCTGTAGAAACAAGTGCCCTTTTCATGATCGAAACTGGGTTATT	chr5:19,473,172-19,473,231	NM_004934	CDH18	Cadherin 18, type 2	calcium ion binding (GO:0005509); protein binding (GO:0005515); plasma membrane (GO:0005886); cell adhesion (GO:0007155); homophilic cell adhesion (GO:0007156); integral to membrane (GO:0016021)	3.11	3.567	3.567	10.9	36.2	2.7e-06	2.4957	2.4957	9.6682	24.3116	5.12e-12
A_33_P3396537	CTTACTATGTGTGGAATTTCTTTTTCACACCATCATGGGCTGTATTTTCAAGTTGATTCA	chr3:49,828,191-49,828,250	NM_001007540	CDH29	cadherin-like 29	calcium ion binding (GO:0005509); protein binding (GO:0005515); cell adhesion (GO:0007155); homophilic cell adhesion (GO:0007156); membrane (GO:0016020); integral to membrane (GO:0016021)	3.11	1.864	1.864	50.1	95.2	1.01e-08	2.4068	2.4068	38.128	91.9657	1.53e-21
A_23_P7250	ATGGTGGGATAATGGACAGATTTGATTGTCAGTATTTGATGGCAACTTTTGTACATGTGT	chr4:85,566,400-85,566,459	NM_001263	CDS1	CDP-diacylglycerol synthase (phosphatidate cytidylyltransferase) 1	magnesium ion binding (GO:0000287); diacylglycerol cholinephosphotransferase activity (GO:0004142); phosphatidate cytidylyltransferase activity (GO:0004605); endoplasmic reticulum (GO:0005783); endoplasmic reticulum membrane (GO:0005789); lipid metabolic process (GO:0006629); signal transduction (GO:0007165); visual perception (GO:0007601); phospholipid biosynthetic process (GO:0008654); membrane…	3.11	1.61	1.61	142.6	228	3.32e-09	1.5279	1.5279	87.4543	133.818	1.78e-10
A_33_P3386262	CACCTTGACTTCAGTATTTCTGACCTCCTAAACTCTAATAAAGTCATGCTTACAGCCACT	chr16:88,875,606-88,875,665	NM_030928	CDT1	Chromatin licensing and DNA replication factor 1	DNA replication checkpoint (GO:0000076); DNA binding (GO:0003677); protein binding (GO:0005515); nucleus (GO:0005634); nucleoplasm (GO:0005654); DNA replication (GO:0006260); cell cycle (GO:0007049); regulation of S phase of mitotic cell cycle (GO:0007090); regulation of DNA-dependent DNA replication initiation (GO:0030174)	3.11	1.885	1.885	2612.6	5143.5	3.55e-06	1.7228	1.7228	2523.96	4356.37	5.54e-16
A_24_P382319	CCATGCTGTGCTGTGTTATTTAATTTTTCCTGGCTAAGATCATGTCTGAATTATGTATGA	chr19:43,011,504-43,011,563	NM_001712	CEACAM1	Carcinoembryonic antigen-related cell adhesion molecule 1 (biliary glycoprotein)	angiogenesis (GO:0001525); molecular_function (GO:0003674); extracellular region (GO:0005576); membrane fraction (GO:0005624); plasma membrane (GO:0005886); integral to plasma membrane (GO:0005887); homophilic cell adhesion (GO:0007156); integrin-mediated signaling pathway (GO:0007229); integral to membrane (GO:0016021); cell migration (GO:0016477)	3.11	5.911	5.911	37	228.3	4.66e-29	13.2375	13.2375	11.9495	163.05	7.71e-29
A_33_P3262625	CACTGAGTTTTTCCTCCATTGTTGTAAAACATGTGTTTTGCTCTTGTGTGTAAAATGACT	chr22:17,539,623-17,539,682	NR_015352	CECR7	cat eye syndrome chromosome region, candidate 7 (non-protein coding)		3.11	2.744	2.744	39.1	103.6	2.25e-11	1.9327	1.9327	24.6096	47.2795	4.02e-10
A_33_P3387831	TAAGCAGCTGGCGTGTTACATCTCCATTTAAGGTTTCCTTTGAACAAAAGGTCTGTGGCT	chr22:42,334,760-42,334,819	NM_024053	CENPM	Centromere protein M	condensed chromosome kinetochore (GO:0000777); nucleus (GO:0005634); chromosome (GO:0005694); cytoplasm (GO:0005737)	3.11	1.915	1.915	6255.5	12406.7	7.87e-08	1.6777	1.6777	5269.63	8839.59	1.02e-13
A_33_P3387861	CTGAATCTGTCTCCCAAATTGCAATTCCTAAGACCTCAATAAAAACACCTTGTCTTGCTG	chr16:81,065,030-81,065,089	NM_001100624	CENPN	Centromere protein N	chromosome, centromeric region (GO:0000775); condensed chromosome kinetochore (GO:0000777); nucleus (GO:0005634); chromosome (GO:0005694)	3.11	2.014	2.014	4833.8	9781.2	4.16e-26	1.8705	1.8705	4660.18	8706.24	4.25e-17
A_23_P313828	TTTGACTGCAATTGCAGCATTTGCAAGAAGAAGCAGAATAGACACTTCATTGTTCCAGCT		NM_181716	CENPV	Centromere protein V	kinetochore (GO:0000776); condensed chromosome kinetochore (GO:0000777); molecular_function (GO:0003674); nucleus (GO:0005634); cytoplasm (GO:0005737); cytoskeleton (GO:0005856); cell cycle (GO:0007049); mitosis (GO:0007067); metabolic process (GO:0008152); carbon-sulfur lyase activity (GO:0016846); centromeric heterochromatin assembly (GO:0031508); positive regulation of cytokinesis (GO:0032467)…	3.11	1.673	1.673	21.7	35.7	2.75e-05	2.0567	2.0567	27.5961	56.8824	2.88e-14
A_23_P156687	AAGGAGGTCTACATCAAGAATGGGGATAAGAAAGGCAGCTGTGAGAGAGATGCTCAATAT		NM_001710	CFB	Complement factor B	complement binding (GO:0001848); serine-type endopeptidase activity (GO:0004252); extracellular region (GO:0005576); plasma membrane (GO:0005886); proteolysis (GO:0006508); complement activation, alternative pathway (GO:0006957); peptidase activity (GO:0008233)	3.11	1.759	1.759	1849.9	3259.8	1.92e-21	2.3196	2.3196	1590.45	3689.23	4.62e-37
A_33_P3318288	AAGTTTGTACAGGGTAAATCTATAGACGTTGCCTGCCATCCTGGCTACGCTCTTCCAAAA	chr1:196,659,246-196,659,305	NM_001014975	CFH	Complement factor H	extracellular region (GO:0005576); extracellular space (GO:0005615); complement activation (GO:0006956); complement activation, alternative pathway (GO:0006957)	3.11	2.987	2.987	337.8	1005.8	3.65e-42	3.6648	3.6648	232.586	852.331	0
A_23_P103256	TCAGGAAGTTACTGGGATTACATTCATTGCACACAAAATGGGTGGTCACCAGCAGTACCA	chr1:196,748,420-196,748,479	NM_021023	CFHR3	Complement factor H-related 3	extracellular region (GO:0005576); extracellular space (GO:0005615)	3.11	2.956	2.956	98.4	289.5	0	3.8615	3.8615	64.1393	248.26	0
A_33_P3376971	TTCCTGGGAAGCTCATCACTACAGGCCCTGGCAACCTTCCCAGTCTGTCCCATACTGTTA	chr15:41,248,631-41,248,690	NM_024111	CHAC1	ChaC, cation transport regulator homolog 1 (E. coli)	protein binding (GO:0005515); cellular_component (GO:0005575); cytoplasm (GO:0005737); cytosol (GO:0005829); response to unfolded protein (GO:0006986); biological_process (GO:0008150); apoptosis in response to endoplasmic reticulum stress (GO:0070059)	3.11	2.333	2.333	623.1	1530.3	3.74e-09	2.3774	2.3774	513.514	1220.52	0
A_23_P109452	GGATGAAGACATGAAGAGAAAGTTTCAAGATCTTCTGTCTGAGGAAAATGAATCCACAGC	chrY:13,573,072-13,573,131	NM_001005735	CHEK2	CHK2 checkpoint homolog (S. pombe)	DNA damage checkpoint (GO:0000077); nucleotide binding (GO:0000166); magnesium ion binding (GO:0000287); protein serine/threonine kinase activity (GO:0004674); protein binding (GO:0005515); ATP binding (GO:0005524); nucleus (GO:0005634); protein phosphorylation (GO:0006468); response to DNA damage stimulus (GO:0006974); cell cycle (GO:0007049); DNA damage response, signal transduction resulting i…	3.11	1.569	1.569	527.7	829.9	2.36e-14	1.8131	1.8131	425.091	771.954	2.37e-13
A_23_P57155	ATAGCTCCCATCACACAGCTGAAAAGAGGAAGAGATTAGGGGAACTGTTCAACCCATACT	chr20:5,904,307-5,904,366	NM_001819	CHGB	Chromogranin B (secretogranin 1)	hormone activity (GO:0005179); protein binding (GO:0005515); extracellular region (GO:0005576); secretory granule (GO:0030141)	3.11	3.429	3.429	45.1	154.8	0	3.4169	3.4169	46.5792	159.177	0
A_23_P137665	TCCTTATCAAAGGACACCATTTTGGCAAGCTCTATCACCAAGGAGCCAAACATCCTACAA	chr1:203,148,196-203,148,255	NM_001276	CHI3L1	Chitinase 3-like 1 (cartilage glycoprotein-39)	catalytic activity (GO:0003824); chitinase activity (GO:0004568); extracellular matrix structural constituent (GO:0005201); extracellular region (GO:0005576); proteinaceous extracellular matrix (GO:0005578); extracellular space (GO:0005615); carbohydrate metabolic process (GO:0005975); chitin catabolic process (GO:0006032); cation binding (GO:0043169)	3.11	1.936	1.936	1474.5	2840.2	3.53e-23	2.1194	2.1194	1613.61	3414.59	8.23e-27
A_33_P3388148	AGCCATCCAAAGTGTCAAGTATATTGCTGAAAATATGAAAGCACAAAATGAAGCCAAAGA	chr15:78,893,596-78,893,655	NM_000743	CHRNA3	Cholinergic receptor, nicotinic, alpha 3	receptor activity (GO:0004872); acetylcholine-activated cation-selective channel activity (GO:0004889); ion channel activity (GO:0005216); extracellular ligand-gated ion channel activity (GO:0005230); plasma membrane (GO:0005886); acetylcholine-gated channel complex (GO:0005892); ion transport (GO:0006811); regulation of smooth muscle contraction (GO:0006940); signal transduction (GO:0007165); ac…	3.11	2.644	2.644	8	20.9	1.05e-06	5.0059	5.0059	2.3462	11.7105	1.21e-09
A_23_P61508	GCTTCAAATGAATGTCGAAGCTATCTGCTCTGTTAAATTAAGCAGAAGATCCAAAATTTC	chr4:40,356,665-40,356,724	NM_017581	CHRNA9	Cholinergic receptor, nicotinic, alpha 9	receptor activity (GO:0004872); acetylcholine-activated cation-selective channel activity (GO:0004889); ion channel activity (GO:0005216); extracellular ligand-gated ion channel activity (GO:0005230); calcium channel activity (GO:0005262); calcium ion binding (GO:0005509); plasma membrane (GO:0005886); acetylcholine-gated channel complex (GO:0005892); cation transport (GO:0006812); calcium ion tr…	3.11	5.17	5.17	11.2	56.7	2.31e-05	5.9769	5.9769	9.4734	56.4226	1.35e-40
A_23_P144096	GAGAGGAGAGAAATACACGTCTGATAAGACTTCATGAAATAATAATTATAGCAAAGAACA	chr3:50,644,023-50,644,082	NM_145071	CISH	Cytokine inducible SH2-containing protein	regulation of cell growth (GO:0001558); molecular_function (GO:0003674); protein binding (GO:0005515); cellular_component (GO:0005575); negative regulation of signal transduction (GO:0009968); modification-dependent protein catabolic process (GO:0019941)	3.11	1.518	1.518	52.2	78.5	1.32e-07	1.6127	1.6127	55.2481	89.0463	2.75e-12
A_23_P420551	AGGAAGAGAACACAAGGAATGATTCAAGATCCACCTTGAGAGGAATGAACTTTGTTGTTG	chr12:120,123,631-120,123,690	NM_007174	CIT	Citron (rho-interacting, serine/threonine kinase 21)	nucleotide binding (GO:0000166); protein serine/threonine kinase activity (GO:0004674); small GTPase regulator activity (GO:0005083); ATP binding (GO:0005524); cytoplasm (GO:0005737); protein phosphorylation (GO:0006468); cell cycle (GO:0007049); mitosis (GO:0007067); multicellular organismal development (GO:0007275); nervous system development (GO:0007399); zinc ion binding (GO:0008270); transfe…	3.11	1.762	1.762	9062.6	16165.4	4.26e-12	1.5573	1.5573	7029.07	10949.5	2.92e-15
A_23_P163235	TGGCTCGAGACTGGCCAGATGCTCGTGGAATTTGGCACAACAATGAGAAGAGCTTCCTGA		NM_001015001	CKMT1A	creatine kinase, mitochondrial 1A	nucleotide binding (GO:0000166); creatine kinase activity (GO:0004111); ATP binding (GO:0005524); mitochondrion (GO:0005739); mitochondrial inner membrane (GO:0005743); creatine metabolic process (GO:0006600); membrane (GO:0016020)	3.11	5.957	5.957	4.8	26.5	2.91e-10	5.103	5.103	5.4025	27.971	3.23e-19
A_23_P45917	AGATGGAGGAAGCATCTGAGTTTGAGACCATGGCTGTTACAGGGATCATGTAAACTTGCT	chr8:81,556,835-81,556,894	NM_001826	CKS1B	CDC28 protein kinase regulatory subunit 1B	regulation of cyclin-dependent protein kinase activity (GO:0000079); protein binding (GO:0005515); nucleoplasm (GO:0005654); cell cycle (GO:0007049); cell proliferation (GO:0008283); cyclin-dependent protein kinase regulator activity (GO:0016538); cell division (GO:0051301)	3.11	1.569	1.569	16464.8	26619.3	3.57e-05	1.7153	1.7153	12719.3	21815.3	2.88e-23
A_23_P57784	CCCGATGCTTTCTGTGGCTAAACAGATGTAATGGGAAGAAATAAAAGCCTACGTGTTGGT	chr3:190,024,001-190,024,060	NM_021101	CLDN1	Claudin 1	structural molecule activity (GO:0005198); plasma membrane (GO:0005886); integral to plasma membrane (GO:0005887); tight junction (GO:0005923); cell adhesion (GO:0007155); integral to membrane (GO:0016021); lateral plasma membrane (GO:0016328); calcium-independent cell-cell adhesion (GO:0016338); cell junction (GO:0030054); PDZ domain binding (GO:0030165); myelination (GO:0042552); identical prot…	3.11	2.843	2.843	670.4	1910.4	0	3.623	3.623	482.43	1752.77	0
A_23_P212608	GCACAACCTGTGAAGAGAATTGTTTCTATAGTAACTGGTCTGTGATCTTTTGTGGCCAAG	chr3:140,286,379-140,286,438	NM_022131	CLSTN2	Calsyntenin 2	Golgi membrane (GO:0000139); calcium ion binding (GO:0005509); protein binding (GO:0005515); endoplasmic reticulum (GO:0005783); endoplasmic reticulum membrane (GO:0005789); Golgi apparatus (GO:0005794); plasma membrane (GO:0005886); cell adhesion (GO:0007155); homophilic cell adhesion (GO:0007156); integral to membrane (GO:0016021); postsynaptic membrane (GO:0045211)	3.11	4.474	4.474	15.7	69.1	2.54e-29	6.0402	6.0402	11.1627	67.7327	0
A_33_P3401826	GGCAGCCTAGAAAAACAAACAATTAATGTATCTTTATGTCCCTGGCACATGAATAAACTT	chr2:6,988,467-6,988,526	NM_207315	CMPK2	cytidine monophosphate (UMP-CMP) kinase 2, mitochondrial	nucleotide binding (GO:0000166); cytidylate kinase activity (GO:0004127); ATP binding (GO:0005524); mitochondrion (GO:0005739); pyrimidine nucleotide biosynthetic process (GO:0006221); kinase activity (GO:0016301); transferase activity (GO:0016740)	3.11	3.952	3.952	1769.2	7324.3	2.39e-17	5.5092	5.5092	1722.07	9467.15	7.37e-29
A_23_P256413	ATCTAGCTTGTCAGTCCGGTCTTAGAGATACCCTCTTTCCTGAAGTGAGGCGTGCCTGTA	chr3:32,496,155-32,496,214	NM_138410	CMTM7	CKLF-like MARVEL transmembrane domain containing 7	cytokine activity (GO:0005125); extracellular space (GO:0005615); chemotaxis (GO:0006935); membrane (GO:0016020); integral to membrane (GO:0016021)	3.11	1.729	1.729	3296.2	5837.3	3.36e-07	1.8598	1.8598	3218.55	5993.79	2e-23
A_23_P125233	AGAGACCCAGCGGACACACGCGGTTTCGTTTGCAGCGACTGGCATACTATGTGGATGTGA	chr19:11,661,005-11,661,064	NM_001299	CNN1	Calponin 1, basic, smooth muscle	actin binding (GO:0003779); calmodulin binding (GO:0005516); regulation of smooth muscle contraction (GO:0006940); actomyosin structure organization (GO:0031032)	3.11	1.587	1.587	127.9	202.8	4.73e-17	1.6854	1.6854	118.169	201.909	5.41e-05
A_23_P501010	ACCACTTTTCAATGTCTAAAAACATTTGTTTGTGGTCTATAAGATGAAACATCATTTCAA	chr10:105,791,083-105,791,142	NM_000494	COL17A1	Collagen, type XVII, alpha 1	extracellular region (GO:0005576); basement membrane (GO:0005604); plasma membrane (GO:0005886); integral to plasma membrane (GO:0005887); cell-cell junction (GO:0005911); cell-matrix adhesion (GO:0007160); epidermis development (GO:0008544); membrane (GO:0016020); hemidesmosome (GO:0030056); hemidesmosome assembly (GO:0031581)	3.11	3.14	3.14	30.7	97.2	1.28e-33	3.7179	3.7179	24.6544	92.1913	8.15e-38
A_23_P31124	GATTAATCGGAATGTTTGTTGTATGCCTTCATTTTCCATTTCACTTATATGTGCATGTCC	chr6:55,921,642-55,921,701	NM_030820	COL21A1	Collagen, type XXI, alpha 1	structural molecule activity (GO:0005198); extracellular region (GO:0005576); proteinaceous extracellular matrix (GO:0005578); cytoplasm (GO:0005737); cell adhesion (GO:0007155)	3.11	2.402	2.402	280.3	663.9	3.58e-06	3.51	3.51	241.271	851.126	4.31e-17
A_23_P217379	TGAATTGGCTATGCAGTACATTGTATTCTGTTTGGGGGAATTTGTTTTAGCCATTTTCTT	chrX:107,399,050-107,399,109	NM_033641	COL4A6	Collagen, type IV, alpha 6	extracellular matrix structural constituent (GO:0005201); protein binding (GO:0005515); extracellular region (GO:0005576); collagen (GO:0005581); collagen type IV (GO:0005587); cell adhesion (GO:0007155); extracellular matrix organization (GO:0030198)	3.11	1.863	1.863	563.4	1057.1	4.39e-19	1.8635	1.8635	407.558	759.475	6.66e-30
A_33_P3210488	TGTGGTGGAAACGAAAACAAATTTGGATCACAGAAAGAATGTGAAAAGGTTTGCGCTCCT	chr2:238,234,204-238,234,263	NM_004369	COL6A3	Collagen, type VI, alpha 3	serine-type endopeptidase inhibitor activity (GO:0004867); protein binding (GO:0005515); extracellular region (GO:0005576); proteinaceous extracellular matrix (GO:0005578); collagen type VI (GO:0005589); extracellular space (GO:0005615); cell adhesion (GO:0007155); muscle organ development (GO:0007517); peptidase inhibitor activity (GO:0030414); sarcolemma (GO:0042383)	3.11	1.552	1.552	176.9	276	1.13e-08	1.5285	1.5285	149.107	228.038	3e-14
A_23_P146444	AACCGTGCCTGAAACAGTTTGAATGATTGTTTTAATGTTGTTTCTGAAATTCCTTGTACC	chr9:100,883,362-100,883,421	NM_003389	CORO2A	Coronin, actin binding protein, 2A	actin binding (GO:0003779); protein binding (GO:0005515); transcriptional repressor complex (GO:0017053)	3.11	1.559	1.559	1229.1	1960.4	6.28e-05	1.7519	1.7519	765.055	1342.14	8.02e-08
A_23_P117694	ATTAGCTAGGATCTACTAGATGCATTATACTCCATACCTGCTTTTCCCATGGCCGCCCTA	chr15:69,019,818-69,019,877	NM_006091	CORO2B	Coronin, actin binding protein, 2B	actin binding (GO:0003779); cytoplasm (GO:0005737); actin cytoskeleton (GO:0015629); membrane (GO:0016020); actin cytoskeleton organization (GO:0030036)	3.11	1.864	1.864	868.3	1655.8	4.26e-11	1.7759	1.7759	898.147	1594.41	1.66e-26
A_24_P56240	TACAACTATGTGACTTAGTGCACAACACATTTGTGAAATAACCTACTCCTATATACTGAC	chr12:39,046,595-39,046,654	NM_153634	CPNE8	Copine VIII		3.11	6.827	6.827	5.3	33.4	2.17e-08	3.3092	3.3092	5.244	17.151	1.59e-06
A_33_P3252286	TCCCCATTACCTAGGGCCCCTCCAAAAGAGTCCTTTTAAATAAATGAGCTATTTAGGTGC	chr19:18,704,047-18,704,106	NM_004750	CRLF1	Cytokine receptor-like factor 1	receptor activity (GO:0004872); extracellular region (GO:0005576); extracellular space (GO:0005615); cytokine binding (GO:0019955)	3.11	2.965	2.965	86.9	266.9	4.17e-19	2.9102	2.9102	73.3722	215.859	4.7e-27
A_23_P431971	TGTCAACACCTATGGAAGCTACAGGTGCCGGACCAACAAGAAGTGCAGTCGGGGCTACGA	chr10:99,640,035-99,640,094	NM_018058	CRTAC1	Cartilage acidic protein 1	calcium ion binding (GO:0005509); extracellular region (GO:0005576); proteinaceous extracellular matrix (GO:0005578)	3.11	3.748	3.748	13.7	49.7	7.24e-10	2.1258	2.1258	12.7799	27.8066	1.57e-05
A_23_P41114	AAACAAATGAGACTTATGGAAAATTGGAAGCTGTGCAGTATAAAACTCAAGTTGTTGCTG	chr3:122,056,416-122,056,475	NM_005213	CSTA	Cystatin A (stefin A)	cornified envelope (GO:0001533); protease binding (GO:0002020); cysteine-type endopeptidase inhibitor activity (GO:0004869); structural molecule activity (GO:0005198); intracellular (GO:0005622); nucleus (GO:0005634); cytoplasm (GO:0005737); negative regulation of peptidase activity (GO:0010466); peptide cross-linking (GO:0018149); keratinocyte differentiation (GO:0030216); protein binding, bridg…	3.11	13.838	13.838	3.7	48.5	1.8e-27	19.8846	19.8846	2.349	46.5122	1.87e-23
A_33_P3268472	TTGTTCATGCAGCTGGGAACTGTGGGGATATATGATTTGCCACATCTGAGGAACAAACTG	chr11:88,061,281-88,061,340	NM_001114173	CTSC	Cathepsin C	cysteine-type endopeptidase activity (GO:0004197); lysosome (GO:0005764); endoplasmic reticulum (GO:0005783); Golgi apparatus (GO:0005794); proteolysis (GO:0006508); immune response (GO:0006955); aging (GO:0007568); peptidase activity (GO:0008233); response to organic substance (GO:0010033); chloride ion binding (GO:0031404); identical protein binding (GO:0042802); protein self-association (GO:00…	3.11	2.083	2.083	2067.7	4403	1.29e-12	2.4666	2.4666	1480.8	3652.54	0
A_23_P14774	ACCAGCCATGTGCCTTAGTGTCCTTCTTAACAGACTCAAACCACATGGACCACGAATATT	chr15:79,214,209-79,214,268	NM_148979	CTSH	Cathepsin H	cysteine-type endopeptidase activity (GO:0004197); protein binding (GO:0005515); lysosome (GO:0005764); endoplasmic reticulum (GO:0005783); proteolysis (GO:0006508); peptidase activity (GO:0008233); cysteine-type peptidase activity (GO:0008234); kininogen binding (GO:0030984); protein destabilization (GO:0031648); intracellular membrane-bounded organelle (GO:0043231)	3.11	1.766	1.766	1649.4	2983.6	3.08e-08	1.9427	1.9427	1674.65	3252.7	1.18e-28
A_33_P3343175	GATGTCTGAATCCAGAATCGAAGGCCATCAAGAATTTACTGAAAGCAGTTAGCAAGGAAA	chr4:76,943,520-76,943,579	NM_001565	CXCL10	Chemokine (C-X-C motif) ligand 10	receptor binding (GO:0005102); extracellular region (GO:0005576); extracellular space (GO:0005615); chemotaxis (GO:0006935); inflammatory response (GO:0006954); immune response (GO:0006955); cell surface receptor signaling pathway (GO:0007166); G-protein coupled receptor signaling pathway (GO:0007186); cell-cell signaling (GO:0007267); muscle organ development (GO:0007517); chemokine activity (GO…	3.11	5.321	5.321	125.6	661.7	0	9.8065	9.8065	79.7813	787.605	0
A_23_P125278	TAAGAAAGGCTGGTTACCATCGGAGTTTACAAAGTGCTTTCACGTTCTTACTTGTTGTAT	chr4:76,955,615-76,955,674	NM_005409	CXCL11	Chemokine (C-X-C motif) ligand 11	extracellular region (GO:0005576); extracellular space (GO:0005615); chemotaxis (GO:0006935); inflammatory response (GO:0006954); immune response (GO:0006955); signal transduction (GO:0007165); G-protein coupled receptor signaling pathway (GO:0007186); cell-cell signaling (GO:0007267); chemokine activity (GO:0008009)	3.11	8.605	8.605	27.3	235.8	0	13.845	13.845	18.7186	266.152	1.11e-37
A_23_P18452	TGTGACCCACTTACCTTGCATCTCACAGGTAGACAGTATATAACTAACAACCAAAGACTA	chr4:76,922,796-76,922,855	NM_002416	CXCL9	Chemokine (C-X-C motif) ligand 9	cytokine activity (GO:0005125); extracellular region (GO:0005576); extracellular space (GO:0005615); chemotaxis (GO:0006935); defense response (GO:0006952); inflammatory response (GO:0006954); immune response (GO:0006955); cellular defense response (GO:0006968); signal transduction (GO:0007165); G-protein coupled receptor signaling pathway (GO:0007186); cell-cell signaling (GO:0007267); chemokine…	3.11	2.776	2.776	6.7	18.8	7.4e-05	4.4106	4.4106	4.2121	18.7604	1.79e-14
A_33_P3351371	ATTCGGCAGCAAACTTGGGCTGCAGTGCATCGGTATGCATGAGAAAGGCATCATATTTAA	chr15:51,520,023-51,520,082	NM_031226	CYP19A1	Cytochrome P450, family 19, subfamily A, polypeptide 1	membrane fraction (GO:0005624); endoplasmic reticulum (GO:0005783); steroid biosynthetic process (GO:0006694); electron carrier activity (GO:0009055); membrane (GO:0016020); oxidoreductase activity, acting on paired donors, with incorporation or reduction of molecular oxygen, reduced flavin or flavoprotein as one donor, and incorporation of one atom of oxygen (GO:0016712); oxygen binding (GO:0019…	3.11	2.277	2.277	26.5	60.3	1.88e-30	2.8976	2.8976	21.104	61.17	1.07e-43
A_23_P103486	CACGTGTTCTGAAACCACTGGTGTCTGCTCAGATGTGTTGGGACAAAATGAAAGTGACTT	chr1:60,359,220-60,359,279	NM_000775	CYP2J2	Cytochrome P450, family 2, subfamily J, polypeptide 2	endoplasmic reticulum (GO:0005783); microsome (GO:0005792); fatty acid metabolic process (GO:0006631); icosanoid metabolic process (GO:0006690); xenobiotic metabolic process (GO:0006805); regulation of heart contraction (GO:0008016); arachidonic acid epoxygenase activity (GO:0008392); arachidonic acid 14,15-epoxygenase activity (GO:0008404); arachidonic acid 11,12-epoxygenase activity (GO:0008405…	3.11	2.797	2.797	374.2	1059.7	0	3.4844	3.4844	289.436	1008.1	0
A_24_P42693	TCAGTCAGTGTCTCAAAATAAAATCCTGCTACAAACATTGATCTCTTTTCATAGCCTAAG	chr19:16,023,363-16,023,422	NM_021187	CYP4F11	Cytochrome P450, family 4, subfamily F, polypeptide 11	monooxygenase activity (GO:0004497); cellular_component (GO:0005575); endoplasmic reticulum (GO:0005783); endoplasmic reticulum membrane (GO:0005789); microsome (GO:0005792); inflammatory response (GO:0006954); electron carrier activity (GO:0009055); membrane (GO:0016020); integral to membrane (GO:0016021); heme binding (GO:0020037); metal ion binding (GO:0046872); oxidation-reduction process (GO…	3.11	2.452	2.452	11.8	27.4	3.33e-05	3.3319	3.3319	11.3093	38.1269	2.87e-06
A_23_P94517	GGAAATGAAAACGTTCTAGCAACTGTATAAAAGCGTTGGGCATGTTTGTTATTTCTATAC	chr9:121,929,160-121,929,219	NM_014618	DBC1	Deleted in bladder cancer 1	protein binding (GO:0005515); cytoplasm (GO:0005737); cell cycle arrest (GO:0007050); cell death (GO:0008219); negative regulation of cell cycle (GO:0045786)	3.11	3.479	3.479	65.6	239.4	9.03e-07	4.1747	4.1747	46.5947	213.098	4.79e-07
A_23_P145644	TCAATGTTCACGCAACTTGAAATTATATCTGTGGTCTTCAAATTGTCTTTTGTCATGTGG	chr7:50,526,170-50,526,229	NM_000790	DDC	Dopa decarboxylase (aromatic L-amino acid decarboxylase)	aromatic-L-amino-acid decarboxylase activity (GO:0004058); protein binding (GO:0005515); circadian rhythm (GO:0007623); response to toxin (GO:0009636); lyase activity (GO:0016829); carboxylic acid metabolic process (GO:0019752); pyridoxal phosphate binding (GO:0030170); catecholamine biosynthetic process (GO:0042423)	3.11	3.594	3.594	5.6	21	6.2e-08	4.705	4.705	4.079	18.9592	3.74e-16
A_23_P30603	TTTCTTTGTTTTCAACATTAGAAGTGGTGTAACATGTAAGCTGAGCACGGTGGCATGCCT	chr6:110,713,821-110,713,880	NM_003649	DDO	D-aspartate oxidase	D-amino-acid oxidase activity (GO:0003884); binding (GO:0005488); peroxisome (GO:0005777); aspartate catabolic process (GO:0006533); insemination (GO:0007320); grooming behavior (GO:0007625); D-aspartate oxidase activity (GO:0008445); oxidoreductase activity (GO:0016491); hormone metabolic process (GO:0042445); oxidation-reduction process (GO:0055114)	3.11	1.548	1.548	461.6	716.5	3.62e-13	1.9171	1.9171	298.208	574.861	1.57e-13
A_33_P3418170	GTACATGACACAGTAGTTGCTTGATAATAGTTACTAGTAGTAGTATTCTTACTAAGACCC	chr9:32,455,728-32,455,787	NM_014314	DDX58	DEAD (Asp-Glu-Ala-Asp) box polypeptide 58	nucleotide binding (GO:0000166); positive regulation of defense response to virus by host (GO:0002230); RNA binding (GO:0003723); helicase activity (GO:0004386); protein binding (GO:0005515); ATP binding (GO:0005524); cytoplasm (GO:0005737); ATP-dependent helicase activity (GO:0008026); zinc ion binding (GO:0008270); response to virus (GO:0009615); hydrolase activity (GO:0016787); positive regula…	3.11	2.801	2.801	2550.9	7176.6	6.52e-43	4.474	4.474	1888	8444.22	0
A_23_P321913	CAGGCCAGCACCAACGTGAAACACTGGAATGTCCAGATGAACCGGCTGATGCATCCAATT	chr6:35,288,682-35,288,741	NM_022047	DEF6	Differentially expressed in FDCP 6 homolog (mouse)	protein binding (GO:0005515); nucleus (GO:0005634); cytoplasm (GO:0005737); plasma membrane (GO:0005886)	3.11	1.715	1.715	181	320	3.25e-05	2.1861	2.1861	196.645	430.799	2.94e-17
A_33_P3312686	CGTCAGTTGTGATAGAGTTCTAGATTGGCAATGCAGTTACATTGTTTCTTCTTTGAAAAT	chrX:69,425,470-69,425,529	NM_198512	DGAT2L6	diacylglycerol O-acyltransferase 2-like 6	endoplasmic reticulum (GO:0005783); lipid biosynthetic process (GO:0008610); membrane (GO:0016020); integral to membrane (GO:0016021); transferase activity (GO:0016740)	3.11	3.968	3.968	46.6	196	7.91e-14	4.7006	4.7006	26.6234	125.182	2.8e-45
A_23_P379475	TTTTCTTTAGAATCAGAATTGTAGCCAGTTTCTTTGGCCAGAAGGATGAATACTTGGATA	chr1:55,315,510-55,315,569	NM_014762	DHCR24	24-dehydrocholesterol reductase	nucleus (GO:0005634); endoplasmic reticulum (GO:0005783); endoplasmic reticulum membrane (GO:0005789); Golgi apparatus (GO:0005794); cholesterol biosynthetic process (GO:0006695); apoptotic process (GO:0006915); anti-apoptosis (GO:0006916); response to oxidative stress (GO:0006979); cell cycle arrest (GO:0007050); Ras protein signal transduction (GO:0007265); protein localization (GO:0008104); ne…	3.11	1.856	1.856	4119.3	7808.4	1.43e-10	1.7175	1.7175	3738.53	6420.25	2.17e-18
A_23_P38346	CATACTGTACTCAGAATCACGACATTCCTTCCCTACCAAGGCCACTTCTATTTTTTGAGG	chr17:40,253,459-40,253,518	NM_024119	DHX58	DEXH (Asp-Glu-X-His) box polypeptide 58	nucleotide binding (GO:0000166); DNA binding (GO:0003677); RNA binding (GO:0003723); helicase activity (GO:0004386); protein binding (GO:0005515); ATP binding (GO:0005524); cytoplasm (GO:0005737); ATP-dependent helicase activity (GO:0008026); zinc ion binding (GO:0008270); hydrolase activity (GO:0016787); innate immune response (GO:0045087); metal ion binding (GO:0046872)	3.11	2.019	2.019	8436.2	17296.3	8.15e-14	2.1331	2.1331	7395.45	15767.7	7.73e-36
A_23_P48740	GCCCATGTCACTGGTCAGCGTGGTTTTTATGTGTATTAGGATTGGGGGATGTGAAGAAAT	chr14:80,664,340-80,664,399	NM_013989	DIO2	Deiodinase, iodothyronine, type II	selenocysteine incorporation (GO:0001514); thyroxine 5'-deiodinase activity (GO:0004800); plasma membrane (GO:0005886); thyroid hormone generation (GO:0006590); selenium binding (GO:0008430); response to cold (GO:0009409); membrane (GO:0016020); integral to membrane (GO:0016021); thyroid hormone catabolic process (GO:0042404); hormone biosynthetic process (GO:0042446); oxidation-reduction process…	3.11	1.769	1.769	491.5	858.3	2.94e-06	2.2281	2.2281	369.668	829.336	3.61e-12
A_33_P3246513	TACTTCGAGCGTCTCTATGTCATCCAGAGTGGCACTATTATGTACCAGGGCGGCCGTGGC	chr14:102,028,602-102,028,661	NM_001362	DIO3	Deiodinase, iodothyronine, type III	thyroxine 5'-deiodinase activity (GO:0004800); cellular_component (GO:0005575); endosome (GO:0005768); plasma membrane (GO:0005886); biological_process (GO:0008150); selenium binding (GO:0008430); endosome membrane (GO:0010008); integral to membrane (GO:0016021); thyroxine 5-deiodinase activity (GO:0033798); positive regulation of multicellular organism growth (GO:0040018); thyroid hormone catabo…	3.11	3.017	3.017	30.4	98.6	1.72e-09	2.9384	2.9384	25.5742	75.0428	1.47e-36
A_23_P149121	GTAACATCCATGTTGTCAATACGTATACCTTGTAAGTGGATAACTTTTCTTTTTCCCAGG	chr1:68,512,123-68,512,182	NM_004675	DIRAS3	DIRAS family, GTP-binding RAS-like 3	regulation of cyclin-dependent protein kinase activity (GO:0000079); nucleotide binding (GO:0000166); GTPase activity (GO:0003924); GTP binding (GO:0005525); plasma membrane (GO:0005886); regulation of gene expression by genetic imprinting (GO:0006349); signal transduction (GO:0007165); small GTPase mediated signal transduction (GO:0007264)	3.11	2.026	2.026	1724.8	3478.6	3.76e-23	2.0351	2.0351	1268.12	2580.65	3.33e-21
A_33_P3356210	TTATCTGAGATATTGGCCAGGGCATATCGTGTCCCTGGTCTTTTGAAACTCCATTTGTCG	chr11:17,398,685-17,398,744	NR_026750	DKFZp686O24166	hypothetical protein DKFZp686O24166		3.11	2.382	2.382	69.9	163.9	3.66e-13	2.0269	2.0269	57.1281	116.161	1.34e-22
A_23_P24129	AATAACACCTTCCAAAAACCTGGAGTGTAAGAGCTTTGTTTCTTTATGGAACTCCCCTGT	chr10:54,076,687-54,076,746	NM_012242	DKK1	Dickkopf homolog 1 (Xenopus laevis)	signal transducer activity (GO:0004871); protein binding (GO:0005515); extracellular region (GO:0005576); plasma membrane (GO:0005886); multicellular organismal development (GO:0007275); growth factor activity (GO:0008083); negative regulation of Wnt receptor signaling pathway (GO:0030178); embryonic limb morphogenesis (GO:0030326); forebrain development (GO:0030900); low-density lipoprotein part…	3.11	3.653	3.653	10296	37509.9	4.08e-19	5.5254	5.5254	7694.86	42545.3	0
A_33_P3235147	GGACACTTTCAATGGTGCCTTGAAATCTATGACCTCAACTTTTCAAAAGACTTTTTTCAA	chr7:96,649,792-96,649,851	NM_005221	DLX5	Distal-less homeobox 5	skeletal system development (GO:0001501); osteoblast differentiation (GO:0001649); endochondral ossification (GO:0001958); sequence-specific DNA binding transcription factor activity (GO:0003700); protein binding (GO:0005515); nucleus (GO:0005634); nucleolus (GO:0005730); cytoplasm (GO:0005737); regulation of transcription, DNA-dependent (GO:0006355); multicellular organismal development (GO:0007…	3.11	1.695	1.695	633.4	1086.5	2.91e-10	1.932	1.932	523.898	1013.22	8.3e-18
A_33_P3242883	GTGAATTGGTGGCATTCACAAAGCTAATAGGGACGTTTATATCAAGAAACATTTCTGTAT	chr7:96,640,211-96,640,270	NM_005222	DLX6	Distal-less homeobox 6	skeletal system development (GO:0001501); sequence-specific DNA binding transcription factor activity (GO:0003700); nucleus (GO:0005634); regulation of transcription, DNA-dependent (GO:0006355); multicellular organismal development (GO:0007275); nervous system development (GO:0007399); embryonic limb morphogenesis (GO:0030326); epithelial cell differentiation (GO:0030855); inner ear morphogenesis…	3.11	2.035	2.035	72.5	144.7	6.44e-12	2.7849	2.7849	69.5139	194.048	5.57e-28
A_23_P86599	CCCAGAATCCATGCTTCTCATCTGCAAAATGAAAATGTCAATACTTACTTCTTAGCACTG	chr10:124,403,152-124,403,211	NM_007329	DMBT1	Deleted in malignant brain tumors 1	scavenger receptor activity (GO:0005044); extracellular region (GO:0005576); cytoplasm (GO:0005737); multicellular organismal development (GO:0007275); pattern recognition receptor activity (GO:0008329); response to virus (GO:0009615); protein transport (GO:0015031); membrane (GO:0016020); phagocytic vesicle membrane (GO:0030670); epithelial cell differentiation (GO:0030855); induction of bacteri…	3.11	3.252	3.252	27.9	94.5	6.95e-15	5.0372	5.0372	21.5177	108.35	0
A_23_P169293	TTTAGTCCAGAGGCTGTAACACATTTGTAATACTTTAGGGTCCGTGACTACCATCTGCAT	chr9:968,273-968,332	NM_021951	DMRT1	Doublesex and mab-3 related transcription factor 1	sequence-specific DNA binding transcription factor activity (GO:0003700); nucleus (GO:0005634); regulation of transcription, DNA-dependent (GO:0006355); multicellular organismal development (GO:0007275); sex determination (GO:0007530); sex differentiation (GO:0007548); zinc ion binding (GO:0008270); male gonad development (GO:0008584); cell differentiation (GO:0030154); metal ion binding (GO:0046…	3.11	2.007	2.007	107.9	213.9	6.9e-17	2.2168	2.2168	76.0228	168.777	5.34e-10
A_32_P213459	TTAAACTTACAGATGGAAATTGCCCAATGTGCAAATTGTTAAGTACCACACTTTACACAG	chr9:1,057,447-1,057,506	NM_006557	DMRT2	Doublesex and mab-3 related transcription factor 2	sequence-specific DNA binding transcription factor activity (GO:0003700); nucleus (GO:0005634); regulation of transcription, DNA-dependent (GO:0006355); sex determination (GO:0007530); sex differentiation (GO:0007548); zinc ion binding (GO:0008270); male gonad development (GO:0008584); metal ion binding (GO:0046872)	3.11	1.796	1.796	88.5	160.8	2.34e-13	1.8921	1.8921	73.5192	139.819	3.42e-11
A_33_P3556532	AATTTACCTGTAATTCCACAACCCAAGCATGACACTGCAGGGCCCTTATGCAACCTGTTA	chr17:76,498,284-76,498,343		DNAH17	Dynein, axonemal, heavy chain 17	nucleotide binding (GO:0000166); ciliary or flagellar motility (GO:0001539); microtubule motor activity (GO:0003777); ATP binding (GO:0005524); cytoplasm (GO:0005737); cytoskeleton (GO:0005856); axonemal dynein complex (GO:0005858); microtubule (GO:0005874); cilium (GO:0005929); microtubule-based movement (GO:0007018); ATPase activity (GO:0016887); cilium axoneme (GO:0035085)	3.11	1.903	1.903	73.7	143.2	1.03e-10	1.9999	1.9999	75.5438	152.019	5.3e-11
A_32_P206899	GCCGGACCTCACTCAGACTTTGACCTTGGCCGAATTTGTGTGATGTGGCCCTGGAGATAC	chr17:7,736,930-7,736,989	NM_020877	DNAH2	Dynein, axonemal, heavy chain 2	nucleotide binding (GO:0000166); ciliary or flagellar motility (GO:0001539); microtubule motor activity (GO:0003777); ATP binding (GO:0005524); cytoplasm (GO:0005737); cytoskeleton (GO:0005856); axonemal dynein complex (GO:0005858); microtubule (GO:0005874); cilium (GO:0005929); microtubule-based movement (GO:0007018); ATPase activity (GO:0016887); cilium axoneme (GO:0035085)	3.11	1.789	1.789	27.1	49.1	5.65e-09	1.8188	1.8188	23.1484	42.0598	4.03e-10
A_33_P3225066	GAATTTAAAGTCAGAGCTCTGGAATGTCACCCAGACAAGCATCCTGAAAACCCCAAAGCT	chr10:69,583,073-69,583,132	NM_201262	DNAJC12	DnaJ (Hsp40) homolog, subfamily C, member 12	heat shock protein binding (GO:0031072)	3.11	1.862	1.862	175	323.9	2.63e-18	2.1479	2.1479	145.313	312.638	9.03e-12
A_33_P3216714	GCATTCCTTTTAAATAACTGGTTGTGACAAAGCTTGTTGTTGATCAGATTCACTGTTTCA	chr1:65,880,801-65,880,860	NM_014787	DNAJC6	DnaJ (Hsp40) homolog, subfamily C, member 6	protein tyrosine phosphatase activity (GO:0004725); post-Golgi vesicle-mediated transport (GO:0006892); cellular membrane organization (GO:0016044); hydrolase activity (GO:0016787); SH3 domain binding (GO:0017124); heat shock protein binding (GO:0031072)	3.11	1.972	1.972	738.1	1432.8	1.33e-05	2.2321	2.2321	1030.51	2304.12	8.03e-18
A_23_P362148	CTGTGGTTGTTACAGAATAAGTCTAATCAAGGAGAAGTTTCTGTTTGACGTTTGAGTGCC	chr2:230,222,909-230,222,968	NM_139072	DNER	Delta/notch-like EGF repeat containing	neuron migration (GO:0001764); transmembrane signaling receptor activity (GO:0004888); Notch binding (GO:0005112); calcium ion binding (GO:0005509); protein binding (GO:0005515); early endosome (GO:0005769); plasma membrane (GO:0005886); endocytosis (GO:0006897); Notch receptor processing (GO:0007220); synapse assembly (GO:0007416); central nervous system development (GO:0007417); glial cell diff…	3.11	1.678	1.678	214.7	363.8	6.96e-12	2.0499	2.0499	136.445	281.508	3.15e-09
A_23_P398854	TGTCAGCTGTTTCTAAACCCAGACACTGTTTGTAATAGACTGGAAATAAAATGTTCTTTC	chr4:3,496,146-3,496,205	NM_173660	DOK7	Docking protein 7	insulin receptor binding (GO:0005158); plasma membrane (GO:0005886); extrinsic to membrane (GO:0019898); cell junction (GO:0030054); synapse (GO:0045202)	3.11	3.493	3.493	609.2	2230.3	1.12e-19	3.7785	3.7785	363.926	1375.79	1.61e-40
A_33_P3254956	CGTGTATTCCTGAAACTTTTTGACTTACTTATCTTACATGTGGTGTCTTCCTGTATATAG	chr21:38,391,860-38,391,919	NM_018962	DSCR6	Down syndrome critical region gene 6	protein binding (GO:0005515); nucleus (GO:0005634); biological_process (GO:0008150)	3.11	1.797	1.797	28.1	51.4	2.55e-07	2.019	2.019	18.4473	37.1876	2.22e-16
A_33_P3402565	ACAGGGAATTCTTCCTACTCTTATTCCTACTCATTTAGCAGTAGTTCTATTGGGCACTAG	chr6:7,586,052-7,586,111	NM_004415	DSP	Desmoplakin	cornified envelope (GO:0001533); structural molecule activity (GO:0005198); structural constituent of cytoskeleton (GO:0005200); protein binding (GO:0005515); cytoplasm (GO:0005737); plasma membrane (GO:0005886); fascia adherens (GO:0005916); epidermis development (GO:0008544); peptide cross-linking (GO:0018149); cell junction (GO:0030054); desmosome (GO:0030057); keratinocyte differentiation (GO…	3.11	1.614	1.614	725.4	1176.2	4.15e-11	2.033	2.033	526.232	1070.31	3.97e-17
A_23_P10385	GGAAGATGTTATTTATGACCAATATCTGCCAGTAACGCTGTTTATCTCACTTGCTTTGAA	chr1:212,277,852-212,277,911	NM_016448	DTL	Denticleless homolog (Drosophila)	protein binding (GO:0005515); nucleus (GO:0005634); cytoplasm (GO:0005737); DNA replication (GO:0006260); response to DNA damage stimulus (GO:0006974); membrane (GO:0016020); modification-dependent protein catabolic process (GO:0019941); nuclear membrane (GO:0031965)	3.11	2.196	2.196	1926.7	4183.8	9.62e-25	2.3198	2.3198	1494.72	3475.7	8.38e-28
A_24_P941912	TTTATAATAACCGTAGCCCACATTGTAGTAGTTTTTCAGCTCTTTACTAAGTCCCACCAA	chr3:122,293,039-122,293,098	NM_138287	DTX3L	Deltex 3-like (Drosophila)	ubiquitin-protein ligase activity (GO:0004842); protein binding (GO:0005515); nucleus (GO:0005634); cytoplasm (GO:0005737); response to DNA damage stimulus (GO:0006974); zinc ion binding (GO:0008270); histone monoubiquitination (GO:0010390); chromatin modification (GO:0016568); ligase activity (GO:0016874); histone binding (GO:0042393); metal ion binding (GO:0046872)	3.11	1.579	1.579	1623.1	2616.5	1.67e-05	2.1153	2.1153	1344.69	2857.17	6.38e-13
A_23_P54291	AGTCTAACACCACAACTAATTTCACCCAAGGTTTTAAGCACGTTCTTTCATCAGACCCTG	chr15:45,457,629-45,457,688	NM_017434	DUOX1	Dual oxidase 1	peroxidase activity (GO:0004601); calcium ion binding (GO:0005509); plasma membrane (GO:0005886); response to oxidative stress (GO:0006979); electron carrier activity (GO:0009055); integral to membrane (GO:0016021); NAD(P)H oxidase activity (GO:0016174); apical plasma membrane (GO:0016324); oxidoreductase activity (GO:0016491); cytokine-mediated signaling pathway (GO:0019221); heme binding (GO:00…	3.11	2.954	2.954	9.1	28.5	4.21e-06	2.6828	2.6828	9.602	25.5831	5.87e-13
A_23_P146134	CCAAAAACATACAGAGGTGCATGGCTGGCAGTCTTGAAATTGTCACTCGCTTACTGGATC	chr8:33,448,886-33,448,945	NM_024025	DUSP26	Dual specificity phosphatase 26 (putative)	protein tyrosine phosphatase activity (GO:0004725); nucleus (GO:0005634); cytoplasm (GO:0005737); Golgi apparatus (GO:0005794); protein dephosphorylation (GO:0006470); protein tyrosine/serine/threonine phosphatase activity (GO:0008138); hydrolase activity (GO:0016787)	3.11	1.723	1.723	102.3	178	6.21e-12	1.8458	1.8458	82.5419	152.307	4.12e-10
A_23_P150018	TGGGAAAAGAGTTCTTCAGATCATAGACCAAAAAAGTCATACCTTCGAGGTGGTAGCAGT	chr10:112,270,900-112,270,959	NM_004419	DUSP5	Dual specificity phosphatase 5	protein tyrosine phosphatase activity (GO:0004725); nucleus (GO:0005634); protein dephosphorylation (GO:0006470); hydrolase activity (GO:0016787); MAP kinase tyrosine/serine/threonine phosphatase activity (GO:0017017)	3.11	1.63	1.63	604.8	1009.9	5.14e-06	1.6973	1.6973	626.653	1075.07	1.63e-07
A_33_P3287472	ACCTGGAATGCGTGAAGCTGCTGGTCAAATACGGGGCTGACATTCACCAGCGAGATGAGG	chr17:79,792,434-79,792,493	NM_001007533	DYSFIP1	dysferlin interacting protein 1		3.11	7.928	7.928	9.9	68.8	1.78e-11	3.4072	3.4072	7.0637	23.0751	2.76e-05
A_23_P408955	CTTTATGAGCACCATGTAAGCCTCCTTGTATTGAGATAATTGGGCATTAAACATTAAACT	chr1:23,832,933-23,832,992	NM_004091	E2F2	E2F transcription factor 2	DNA binding (GO:0003677); sequence-specific DNA binding transcription factor activity (GO:0003700); RNA polymerase II transcription factor activity (GO:0003702); protein binding (GO:0005515); nucleus (GO:0005634); nucleoplasm (GO:0005654); transcription factor complex (GO:0005667); regulation of transcription, DNA-dependent (GO:0006355); transcription initiation from RNA polymerase II promoter (G…	3.11	2.151	2.151	3033.6	6771.8	2.35e-10	1.8989	1.8989	2363.42	4486.94	7.16e-16
A_23_P35871	ATCTGTTGTTGCAGTGTATCTTTTTGTAAAGTTTGCAACAATCCTCAATCAAGTCTATGG	chr11:19,245,675-19,245,734	NM_024680	E2F8	E2F transcription factor 8	sequence-specific DNA binding transcription factor activity (GO:0003700); nucleus (GO:0005634); transcription factor complex (GO:0005667); regulation of transcription, DNA-dependent (GO:0006355); cell cycle (GO:0007049); cell proliferation (GO:0008283); protein homodimerization activity (GO:0042803)	3.11	1.599	1.599	615.7	986.5	7.5e-16	1.5868	1.5868	417.812	665.279	4.49e-07
A_32_P197561	ACCAGCAGATTGGATGCCTTAACAATGCAAATCATATTCATTTCACTTGTACATTGTAAC	chr5:158,123,978-158,124,037	NM_024007	EBF1	Early B-cell factor 1	sequence-specific DNA binding transcription factor activity (GO:0003700); protein binding (GO:0005515); nucleus (GO:0005634); regulation of transcription, DNA-dependent (GO:0006355); multicellular organismal development (GO:0007275); zinc ion binding (GO:0008270); metal ion binding (GO:0046872)	3.11	2.109	2.109	1505	3230	6.37e-05	2.3419	2.3419	1432.75	3356.86	5.72e-38
A_33_P3229953	TCGGTCAGCGACTGGATGCTCGCCATCAAGGTCCAGTGGAAGTTCTTCAAGAGGAAAGGC	chr20:62,119,442-62,119,501	NM_001958	EEF1A2	Eukaryotic translation elongation factor 1 alpha 2	nucleotide binding (GO:0000166); translation elongation factor activity (GO:0003746); GTPase activity (GO:0003924); protein binding (GO:0005515); GTP binding (GO:0005525); nucleus (GO:0005634); cytoplasm (GO:0005737); eukaryotic translation elongation factor 1 complex (GO:0005853); translational elongation (GO:0006414); anti-apoptosis (GO:0006916); translation factor activity, nucleic acid bindin…	3.11	2.692	2.692	894.8	2442.7	1.42e-11	2.4506	2.4506	799.927	1999.36	1.08e-15
A_23_P46936	AAGAATGTACATAATGTTACCGGAGCTGATTTGTTTGGTCATTAGCTCTTAATAGTTGTG	chr10:64,571,850-64,571,909	NM_000399	EGR2	Early growth response 2	sequence-specific DNA binding transcription factor activity (GO:0003700); protein binding (GO:0005515); intracellular (GO:0005622); nucleus (GO:0005634); regulation of transcription, DNA-dependent (GO:0006355); brain development (GO:0007420); peripheral nervous system development (GO:0007422); learning or memory (GO:0007611); rhythmic behavior (GO:0007622); motor axon guidance (GO:0008045); zinc …	3.11	1.746	1.746	2824.2	4941.2	1.45e-20	1.5538	1.5538	1999.79	3134.64	4.1e-05
A_23_P216225	GGTTGTGAATTTCCAGGTACTTGGACTTTTTGTAGAAGTAGAGAGAAGAAGATGAAGTTT	chr8:22,545,964-22,546,023	NM_004430	EGR3	Early growth response 3	sequence-specific DNA binding transcription factor activity (GO:0003700); intracellular (GO:0005622); nucleus (GO:0005634); neuromuscular synaptic transmission (GO:0007274); peripheral nervous system development (GO:0007422); muscle organ development (GO:0007517); circadian rhythm (GO:0007623); zinc ion binding (GO:0008270); metal ion binding (GO:0046872)	3.11	1.913	1.913	154.8	296	5.06e-30	1.9886	1.9886	110.406	218.895	8.42e-09
A_23_P148121	TGCAGGAGGAGGTGCTGATCCAGGAGTGGTTCACCCTGGTCAACAAGAAGAACGCTCTCA	chr11:65,357,976-65,358,035	NM_001099409	EHBP1L1	EH domain binding protein 1-like 1		3.11	1.51	1.51	396	598.6	1.95e-12	1.9498	1.9498	334.733	650.927	3.12e-11
A_23_P122937	CATCTCTAATAGACTAAACCTAAATGCCTCTAGGACGGACTGTTGCTATCCAAGCGTTTG	chr7:36,894,288-36,894,347	NM_014800	ELMO1	Engulfment and cell motility 1	protein binding (GO:0005515); cytoplasm (GO:0005737); cytosol (GO:0005829); cytoskeleton (GO:0005856); plasma membrane (GO:0005886); phagocytosis, engulfment (GO:0006911); apoptotic process (GO:0006915); cellular component movement (GO:0006928); Rac protein signal transduction (GO:0016601); SH3 domain binding (GO:0017124); actin cytoskeleton organization (GO:0030036)	3.11	1.829	1.829	36.5	66.4	1.01e-27	1.7509	1.7509	34.0607	59.866	1.42e-10
A_23_P368225	AGAAATCCAAAAGAATTAGCATCAAATCTTGAAGTCGTGAGTGAAGCTGCGGGTTGGCTT	chr17:48,458,627-48,458,686	NM_152463	EME1	Essential meiotic endonuclease 1 homolog 1 (S. pombe)	magnesium ion binding (GO:0000287); DNA binding (GO:0003677); endonuclease activity (GO:0004519); protein binding (GO:0005515); nucleus (GO:0005634); nucleolus (GO:0005730); DNA repair (GO:0006281); DNA recombination (GO:0006310); response to DNA damage stimulus (GO:0006974); hydrolase activity (GO:0016787); metal ion binding (GO:0046872)	3.11	1.839	1.839	611.3	1126.3	3.71e-23	1.9789	1.9789	498.001	985.894	6.26e-17
A_23_P44264	TCCAAGATCATAGACTTACTAAAGAGAGTGACAAATGCTTCCTTAATGTCTTCTATACCA	chr10:119,308,881-119,308,940	NM_004098	EMX2	Empty spiracles homeobox 2	DNA binding (GO:0003677); sequence-specific DNA binding transcription factor activity (GO:0003700); protein binding (GO:0005515); nucleus (GO:0005634); regulation of transcription, DNA-dependent (GO:0006355); multicellular organismal development (GO:0007275); anterior/posterior pattern specification (GO:0009952); dentate gyrus development (GO:0021542); cerebral cortex regionalization (GO:0021796)…	3.11	1.513	1.513	76.1	114.4	1.3e-05	2.261	2.261	65.6687	152.174	2.78e-09
A_23_P8834	TGGCCTTACACACATCTTGCATGGATGGCAGCATTGTTCTGAAGGGGTTTGCAGAAAAAA	chr8:27,402,115-27,402,174	NM_001979	EPHX2	Epoxide hydrolase 2, cytoplasmic	magnesium ion binding (GO:0000287); epoxide hydrolase activity (GO:0004301); soluble fraction (GO:0005625); cytoplasm (GO:0005737); peroxisome (GO:0005777); cytosol (GO:0005829); oxygen and reactive oxygen species metabolic process (GO:0006800); xenobiotic metabolic process (GO:0006805); cellular calcium ion homeostasis (GO:0006874); inflammatory response (GO:0006954); metabolic process (GO:00081…	3.11	1.617	1.617	93	150.9	2.3e-13	1.8929	1.8929	71.7247	135.635	2.74e-19
A_23_P105794	AGAAGAGAAGCATTTAGAGAGCATCAGCAATACAAAACCGCTGAGTTCTTGAGCAAACTG		NM_033255	EPSTI1	Epithelial stromal interaction 1 (breast)		3.11	2.737	2.737	721.5	2000	4.52e-37	3.7	3.7	670.568	2480.35	0
A_23_P41344	TGTTCATATGGGAGAAGGGGGAGTAATGACTTGTACAAACAGTATTTCTGGTGTATATTT	chr4:75,254,009-75,254,068	NM_001432	EREG	Epiregulin	angiogenesis (GO:0001525); ovarian cumulus expansion (GO:0001550); oocyte maturation (GO:0001556); positive regulation of cytokine production (GO:0001819); epidermal growth factor receptor binding (GO:0005154); protein binding (GO:0005515); extracellular region (GO:0005576); extracellular space (GO:0005615); plasma membrane (GO:0005886); integral to plasma membrane (GO:0005887); female meiosis (G…	3.11	6.54	6.54	9	58.1	2.34e-25	8.5035	8.5035	9.2497	78.6145	0
A_24_P170983	TTCCTCCACTGCTGAAGACCCTGCTGTAGAGCTGAAGCTGAACATGTGTTTGCTAAATAA	chr2:239,041,849-239,041,908	NM_194312	ESPNL	Espin-like		3.11	1.836	1.836	75.4	139.5	3.31e-16	1.8206	1.8206	66.3568	121.146	3.79e-12
A_23_P1585	TGTACAGAGACTCTATTTTAATGTATATTTGCTGCAAAGAGAAACCGCTTTTGGTTTTAA	chr11:64,084,115-64,084,174	NM_004451	ESRRA	Estrogen-related receptor alpha	DNA binding (GO:0003677); sequence-specific DNA binding transcription factor activity (GO:0003700); steroid hormone receptor activity (GO:0003707); ligand-activated sequence-specific DNA binding RNA polymerase II transcription factor activity (GO:0004879); steroid binding (GO:0005496); protein binding (GO:0005515); nucleus (GO:0005634); regulation of transcription, DNA-dependent (GO:0006355); zin…	3.11	1.546	1.546	2331.9	3637.4	2.66e-08	1.6626	1.6626	2105.4	3504.66	4.31e-09
A_23_P42353	TGAGCCCTACATCAAGTGGGAAGACAAGGACGCCAAGATCTTCCGAGTTGTGGATCCAAA	chr6:36,336,737-36,336,796	NM_016135	ETV7	Ets variant 7	sequence-specific DNA binding transcription factor activity (GO:0003700); specific RNA polymerase II transcription factor activity (GO:0003704); protein binding (GO:0005515); nucleus (GO:0005634); regulation of transcription, DNA-dependent (GO:0006355); transcription from RNA polymerase II promoter (GO:0006366); organ morphogenesis (GO:0009887); sequence-specific DNA binding (GO:0043565)	3.11	2.796	2.796	71.8	217.7	1.37e-07	4.0515	4.0515	61.2967	248.446	0
A_23_P66694	CACAAAACGTACATCAATCATTTCACTTACACCCTGGAAACCAAGCAAAAGCACACTTTT	chr17:29,631,780-29,631,839	NM_006495	EVI2B	Ecotropic viral integration site 2B	cytoplasm (GO:0005737); integral to plasma membrane (GO:0005887); membrane (GO:0016020)	3.11	3.931	3.931	36.8	145.5	1.03e-16	5.0466	5.0466	34.0443	172.062	3.96e-26
A_23_P23303	AAGCATCCAGAAGAGAAAGCATCATAATGCCGAGAACAAGCCGGGGTTACAGATCAAACT	chr1:242,048,717-242,048,776	NM_003686	EXO1	Exonuclease 1	magnesium ion binding (GO:0000287); humoral immune response mediated by circulating immunoglobulin (GO:0002455); DNA binding (GO:0003677); endonuclease activity (GO:0004519); ribonuclease H activity (GO:0004523); exonuclease activity (GO:0004527); protein binding (GO:0005515); nucleus (GO:0005634); mismatch repair (GO:0006298); DNA recombination (GO:0006310); immune response (GO:0006955); respons…	3.11	1.698	1.698	2575	4443.4	1.15e-10	1.6165	1.6165	2078.2	3358.09	1.1e-14
A_32_P60065	TATTTTTCCCTTAACTCAGTGATTAGACAGGAAGGAAGACATTAGTGATTAGACAGGAGG	chr5:75,911,499-75,911,558	NM_004101	F2RL2	Coagulation factor II (thrombin) receptor-like 2	phosphatidylinositol phospholipase C activity (GO:0004435); receptor activity (GO:0004872); G-protein coupled receptor activity (GO:0004930); protein binding (GO:0005515); extracellular region (GO:0005576); plasma membrane (GO:0005886); integral to plasma membrane (GO:0005887); signal transduction (GO:0007165); G-protein coupled receptor signaling pathway (GO:0007186); blood coagulation (GO:00075…	3.11	1.697	1.697	98.9	166.9	4.16e-07	2.0584	2.0584	81.2621	168.59	1.06e-11
A_23_P96853	GCGTTTCCTGGCCAGCAACAAGCTCCAGATTGTCTTTGATTTTGTAGCTTCCAAAGGATT	chr1:50,941,182-50,941,241	NM_007051	FAF1	Fas (TNFRSF6) associated factor 1	protein binding (GO:0005515); nucleus (GO:0005634); nuclear envelope (GO:0005635); cytoplasm (GO:0005737); cytosol (GO:0005829); cytoplasmic sequestering of NF-kappaB (GO:0007253); cell death (GO:0008219); protein kinase regulator activity (GO:0019887); protein kinase binding (GO:0019901); protein domain specific binding (GO:0019904); regulation of cell adhesion (GO:0030155); heat shock protein b…	3.11	1.545	1.545	412.7	638.2	3.74e-14	2.4834	2.4834	298.619	743.016	2.97e-39
A_33_P3410589	TAGCACTGTTCTGGTTCTGTTTGCACGCCAGTGGGGAGAGAATAAAGAGGAAAATTTAAC	chr3:194,409,703-194,409,762	NM_153690	FAM43A	Family with sequence similarity 43, member A		3.11	2.128	2.128	317.5	684.7	1.88e-18	2.0267	2.0267	336.748	684.076	5.59e-20
A_23_P104509	CTCACATGAGCAGTTTTCCTTTGTGGAATACTGTCCTCCCTCAGCCAACAGCACACCTGC	chr10:126,370,330-126,370,389	NM_014661	FAM53B	Family with sequence similarity 53, member B	molecular_function (GO:0003674); cellular_component (GO:0005575); biological_process (GO:0008150)	3.11	1.673	1.673	29.1	50.2	7.98e-05	1.7853	1.7853	33.0022	58.7046	1.82e-08
A_23_P253752	GGTATCAGCAACACAAGCCTTCTAAACTCAAGGATTTAAACTCAACTTAAGGTTGAGCTT	chr6:136,552,392-136,552,451	NM_138419	FAM54A	Family with sequence similarity 54, member A		3.11	1.986	1.986	3114.7	6151.1	4.73e-23	1.8987	1.8987	2500.81	4764.8	2.82e-12
A_23_P306215	CAGTTTTCCAACTATGTCAACAAAGCCTATCGTGTTGATGTTTTTATTGACCATTTTAGC	chr2:14,776,066-14,776,125	NM_145175	FAM84A	Family with sequence similarity 84, member A		3.11	2.392	2.392	220.6	527.6	0	2.1063	2.1063	160.813	338.303	3.26e-22
A_33_P3340613	TGATGACTTCCTCAATGCCAAGGCCACGTTCAAGATTTTCGACTTCAGTGATGCGTTTGT	chr9:43,031,165-43,031,224	NR_026759	FAM95B1	Family with sequence similarity 95, member B1		3.11	1.575	1.575	215.6	340.9	5.38e-13	1.8374	1.8374	225.363	414.301	7.64e-21
A_23_P81507	GGTTCTTCATCCCAAGTTTCCCAGGCACTTTTGGCCAAAGGAAGGAAGGAACTAATTCTT	chr5:150,884,260-150,884,319	NM_001447	FAT2	FAT tumor suppressor homolog 2 (Drosophila)	calcium ion binding (GO:0005509); protein binding (GO:0005515); cellular_component (GO:0005575); plasma membrane (GO:0005886); cell adhesion (GO:0007155); homophilic cell adhesion (GO:0007156); biological_process (GO:0008150); integral to membrane (GO:0016021)	3.11	1.887	1.887	32.1	61.1	4.05e-10	2.4264	2.4264	29.6237	71.3419	1.33e-16
[truncated: 3,439 more rows]

## Sheet: Table S2A-DAVID_human
Table S2A - Annotation clusters for human U251 tumor genes up-regulated (Table S2A) or down-regulated (Table S2B) on CPA treatment days 12 and 18, determined by DAVID analysis. Shown are all annotation clusters with enrichments scores >1.3, corresponding to p<0.05. The analysis was carried out using the gene lists associated with the TFS groups 3.11 (up-regulated genes at both CPA time points) an…
[truncated: 355 more rows]

[truncated: 7 more sheets: Table S2B-DAVID_human, Table S3-UPSTREAM_human, Table S4-Mouse array, Table S5A-DAVID_mouse, Table S5B-DAVID_mouse, Table S6-UPSTREAM_early mouse, Table S7-UPSTREAM_late mouse]
